# Supplementary material for: Changes in the lipid profile of hamster liver after Schistosoma mansoni infection, characterized by mass spectrometry imaging and LC–MS/MS analysis
Source: Anal Bioanal Chem. 2022 Mar 23;414(12):3653–65. doi: 10.1007/s00216-022-04006-6 (PMC9035427; doi:10.1007/s00216-022-04006-6)
Supplement: Supplementary file 2 — Supplementary file2 (XLSX 96 KB) [file 216_2022_4006_MOESM2_ESM.xlsx]

## Sheet: Tabelle2
CN	DB	ECN	retention time / min	m/z detected	substance class	ion	substance	significant pair	sum formula	monoisotopic mass	m/z theoretical	D / ppm	also found for	lateral distribution	average peak area bisex-infected	average peak area control	average peak area monosex-infected	bisex/control	monosex/control
34	3	28	9.98412	762.53	BMP	[M+NH4]+	BMP(16:1_18:2)	Supercontrol_Bisex	C40H73PO10	744.494	762.528	2.51339			2.57407e+06	2.76688e+06	2.89899e+06	0.930316	1.04775		H	1.00783
36	5	26	9.09457	786.53	BMP	[M+NH4]+	BMP(18:2_18:3)	Supercontrol_Bisex	C42H73PO10	768.494	786.528	2.74852			8.71719e+06	1.18366e+07	9.79222e+06	0.736461	0.827283		N	14.0031
38	4	30	10.323	816.572	BMP	[M+NH4]+	BMP(18:1_20:3)	Supercontrol_Bisex	C44H79PO10	798.541	816.575	-2.96154			5.88239e+06	1.5569e+07	1.28054e+07	0.377827	0.822494		Cl	34.9689
38	4	30	8.71836	816.575	BMP	[M+NH4]+	BMP(18:0_20:4)	Supercontrol_Bisex	C44H79PO10	798.541	816.575	0.0647295			1.60239e+07	2.55219e+07	1.96159e+07	0.627849	0.768594		e-	0.00054858
42	10	22	9.60487	860.545	BMP	[M+NH4]+	BMP(20:4_22:6)	Bisex_Supercontrol	C48H75PO10	842.51	860.544	1.86041			2.31853e+07	1.91728e+06	8.49277e+06	12.0928	4.4296		Na	22.9898
42	8	26	11.584	864.577	BMP	[M+NH4]+	BMP(20:4_22:4)	Bisex_Supercontrol	C48H79PO10	846.541	864.575	2.85583			1.88315e+07	3.19446e+06	2.35787e+06	5.89505	0.738113		K	38.9637
44	10	24	11.4076	888.576	BMP	[M+NH4]+	BMP(22:5_22:5)	Bisex_Supercontrol	C50H79PO10	870.541	888.575	0.980433		granuloma	2.03902e+07	1.30835e+06	2.96413e+07	15.5847	22.6555		O	15.9949
16	0	16	22.6786	642.62	CE	[M+NH4]+	CE(16:0)	Bisex_Supercontrol	C43H76O2	624.585	642.618	1.89395			5.18119e+07	2.72833e+07	4.57344e+07	1.89904	1.67628		P	30.9738
18	0	18	22.9396	670.65	CE	[M+NH4]+	CE(18:0)	Bisex_Supercontrol	C45H80O2	652.616	670.65	1.0315			4.49416e+07	6.24147e+06	2.68278e+07	7.20049	4.29832		HCO2-	44.9982
20	4	12	22.3042	690.619	CE	[M+NH4]+	CE(20:4)	Bisex_Supercontrol	C47H76O2	672.585	690.618	1.58001			5.32584e+08	1.03266e+08	2.66903e+08	5.1574	2.58462
20	3	14	22.4699	692.635	CE	[M+NH4]+	CE(20:3)	Bisex_Supercontrol	C47H78O2	674.6	692.634	1.05252			2.86039e+08	4.36851e+07	1.07721e+08	6.54774	2.46586		*	only identified by head group fragments
20	2	16	22.6908	694.651	CE	[M+NH4]+	CE(20:2)	Bisex_Supercontrol	C47H80O2	676.616	694.65	1.47617			2.94733e+08	3.24144e+07	8.72164e+07	9.09265	2.69067
20	1	18	22.6202	696.666	CE	[M+NH4]+	CE(20:1)	Supercontrol_Bisex	C47H82O2	678.631	696.665	0.79546			3.50342e+07	5.14792e+07	6.36752e+07	0.68055	1.23691
21	0	21	22.9366	712.697	CE	[M+NH4]+	CE(21:0)	Bisex_Supercontrol	C48H86O2	694.663	712.697	0.84995			7.60744e+07	1.67643e+07	4.90747e+07	4.53789	2.92734
22	5	12	22.3809	716.635	CE	[M+NH4]+	CE(22:5)	Bisex_Supercontrol	C49H78O2	698.6	716.634	0.892303			5.63751e+08	2.79114e+07	2.32129e+08	20.1979	8.31665
22	4	14	22.5159	718.651	CE	[M+NH4]+	CE(22:4)	Bisex_Singlesex	C49H80O2	700.616	718.65	1.42639	Bisex_Supercontrol		1.02001e+09	2.4952e+07	1.19448e+08	40.8791	4.78712
22	2	18	22.9241	722.682	CE	[M+NH4]+	CE(22:2)	Bisex_Supercontrol	C49H84O2	704.647	722.681	1.59376			7.63417e+07	2.13611e+06	1.12804e+07	35.7386	5.28081
24	1	22	23.3889	752.729	CE	[M+NH4]+	CE(24:1)	Bisex_Singlesex	C51H90O2	734.694	752.728	1.1751	Bisex_Supercontrol		2.78026e+07	0	2.41933e+06	#DIV/0!	#DIV/0!
34	0	34	15.5887	584.524	Cer-NDS	[M+HCO2]-	Cer-NDS(d18:0/16:0)	Bisex_Singlesex	C34H69NO3	539.528	584.526	-2.6477	Bisex_Supercontrol		6.76185e+07	1.74657e+07	2.57419e+07	3.87151	1.47386
42	1	40	19.5447	694.634	Cer-NDS	[M+HCO2]-	Cer-NDS(d18:0/24:1)	Bisex_Singlesex	C42H83NO3	649.637	694.635	-1.79563			1.05882e+08	4.93678e+07	2.89938e+07	2.14475	0.587302
42	0	42	20.1855	696.65	Cer-NDS	[M+HCO2]-	Cer-NDS(d18:0/24:0)	Bisex_Supercontrol	C42H85NO3	651.653	696.651	-2.14295			1.6796e+07	8.09075e+06	9.55031e+06	2.07595	1.1804
36	3	30	19.1136	562.521	Cer-NS	[M+H]+	Cer-NS(d18:1/18:2)	Supercontrol_Bisex	C36H67NO3	561.512	562.519	2.37006			3.82658e+07	4.16028e+07	4.43655e+07	0.91979	1.06641
33	1	31	13.462	568.493	Cer-NS	[M+HCO2]-	Cer-NS(d17:1/16:0)	Supercontrol_Bisex	C33H65NO3	523.496	568.495	-2.7383			1.32509e+06	3.06951e+06	2.7523e+06	0.431695	0.896656
37	3	31	18.7605	576.536	Cer-NS	[M+H]+	Cer-NS(d17:1/20:2)	Supercontrol_Bisex	C37H69NO3	575.528	576.535	2.11637			6.96181e+08	1.46413e+09	1.59468e+09	0.475492	1.08917
38	4	30	19.0797	588.536	Cer-NS	[M+H]+	Cer-NS(d18:2/20:2)	Bisex_Supercontrol	C38H69NO3	587.528	588.535	2.32738			1.32127e+08	4.80952e+07	1.11796e+08	2.74719	2.32448
39	3	33	19.704	604.568	Cer-NS	[M+H]+	Cer-NS(d17:1/22:2)	Supercontrol_Bisex	C39H73NO3	603.559	604.566	2.86269			5.57452e+06	3.3738e+07	2.92829e+07	0.16523	0.86795
38	1	36	18.0197	638.572	Cer-NS	[M+HCO2]-	Cer-NS(d18:1/20:0)	Bisex_Supercontrol	C38H75NO3	593.575	638.573	-2.0669			9.24115e+07	2.18031e+07	6.0523e+07	4.23846	2.77589
43	4	35	20.4752	658.614	Cer-NS	[M+H]+	Cer-NS(d19:2/24:2)	Supercontrol_Bisex	C43H79NO3	657.606	658.613	0.573529			3.02522e+06	1.1363e+07	8.27564e+06	0.266233	0.728295
41	3	35	18.0774	676.587	Cer-NS	[M+HCO2]-	Cer-NS(d18:3/23:0)	Supercontrol_Bisex	C41H77NO4	631.59	676.589	-2.02999			1.82688e+06	7.28715e+06	4.47817e+06	0.250699	0.61453
41	1	39	19.5106	680.62	Cer-NS	[M+HCO2]-	Cer-NS(d18:1/23:0)	Supercontrol_Bisex	C41H81NO5	635.622	680.62	0.023772			3.73163e+08	7.74698e+08	7.28245e+08	0.481688	0.940036
43	3	37	18.7738	704.619	Cer-NS	[M+HCO2]-	Cer-NS(d18:2/25:1)	Supercontrol_Bisex	C43H81NO5	659.622	704.62	-1.55546			5.49301e+06	7.9469e+06	7.48242e+06	0.691214	0.941552
43	1	41	20.2849	708.652	Cer-NS	[M+HCO2]-	Cer-NS(d18:1/25:0)	Supercontrol_Bisex	C43H85NO5	663.653	708.651	0.854302			5.24139e+07	9.31093e+07	6.68114e+07	0.562929	0.717558
72	8	56	21.8496	723.478	CL	[M-2H]2-	CL(18:1_18:2_18:2_18:3)	Supercontrol_Bisex	C81H142O17P2	1448.97	723.479	-1.13246			9.61836e+06	1.85943e+07	1.40041e+07	0.517274	0.753137
78	7	64	13.9342	766.532	CL	[M-2H]2-	CL(18:1_20:2_20:2_20:2)	Supercontrol_Bisex	C87H156O17P2	1535.08	766.534	-1.6723			1.91017e+08	3.47764e+08	2.7977e+08	0.549271	0.804481
82	13	56	12.0244	788.519	CL	[M-2H]2-	CL(20:2_20:2_20:4_22:5)	Supercontrol_Bisex	C91H152O17P2	1579.05	788.518	1.69941			2.74297e+06	2.12017e+07	7.8575e+06	0.129375	0.370607
82	9	64	15.1807	792.552	CL	[M-2H]2-	CL(20:1_20:1_20:1_22:6)	Supercontrol_Bisex	C91H160O17P2	1587.11	792.549	3.05058			1.80921e+06	2.95416e+08	1.12313e+08	0.00612427	0.380187
82	8	66	15.7357	793.556	CL	[M-2H]2-	CL(20:1_20:1_20:1_22:5)	Supercontrol_Bisex	C91H162O17P2	1589.13	793.557	-1.12518			1.59832e+08	5.78124e+08	3.43453e+08	0.276467	0.594081
		0	19.9895	744.593	CoQ	[M+NH4]+	Co(Q8)	Supercontrol_Bisex	C49H74O4	726.559	744.593	-0.0231155		granuloma	3.94068e+06	1.28437e+07	1.51609e+07	0.306817	1.18041
26	2	22	9.50406	498.416	DG	[M+NH4]+	DG(8:0_18:2)	Singlesex_Bisex	C29H52O5	480.381	498.415	2.16635			310774	2.8885e+06	5.31766e+06	0.10759	1.84098
33	1	31	17.8157	598.542	DG	[M+NH4]+	DG(15:0_18:1)	Singlesex_Bisex	C36H68O5	580.507	598.541	2.06636			1.07048e+07	3.4235e+07	4.29206e+07	0.312685	1.2537
38	6	26	17.0326	658.542	DG	[M+NH4]+	DG(16:0_22:6)	Bisex_Supercontrol	C41H68O5	640.507	658.541	1.53554			1.52296e+09	2.93328e+08	7.80113e+08	5.192	2.65952
38	5	28	17.6671	660.557	DG	[M+NH4]+	DG(16:0_22:5)	Bisex_Supercontrol	C41H70O5	642.522	660.556	1.78192			6.49984e+08	2.16395e+08	3.20733e+08	3.0037	1.48217
38	4	30	18.0174	662.573	DG	[M+NH4]+	DG(18:1_20:3)	Supercontrol_Bisex	C41H72O5	644.538	662.572	1.37854			8.02684e+07	1.39157e+08	1.74794e+08	0.576818	1.25609
40	5	30	18.9385	688.589	DG	[M+NH4]+	DG(18:0_22:5)	Bisex_Supercontrol	C43H74O5	670.554	688.587	2.14105			1.97363e+08	7.86183e+07	1.05258e+08	2.51039	1.33885
40	4	32	18.0204	690.605	DG	[M+NH4]+	DG(18:1_22:3)	Supercontrol_Bisex	C43H76O5	672.569	690.603	2.06266			1.07132e+07	3.8529e+07	2.6651e+07	0.278055	0.691713
40	4	32	19.2398	690.605	DG	[M+NH4]+	DG(18:0_22:4)	Bisex_Singlesex	C43H76O5	672.569	690.603	2.1557	Bisex_Supercontrol		1.0637e+08	4.2795e+07	5.81402e+07	2.48558	1.35858
40	3	34	19.6402	692.62	DG	[M+NH4]+	DG(18:2_22:1)	Supercontrol_Bisex	C43H78O5	674.585	692.619	1.95676			1.12447e+07	1.33933e+07	1.09353e+07	0.839572	0.816476
40	2	36	19.4365	694.635	DG	[M+NH4]+	DG(18:1_22:1)	Supercontrol_Bisex	C43H80O5	676.601	694.634	0.778926			5.29494e+06	3.29133e+07	1.89003e+07	0.160876	0.574245
32	1	30	11.8204	716.522	DMPE	[M-H]-	DMPE(16:0_16:1)	Supercontrol_Bisex	C39H76NO8P	717.531	716.524	-2.79742		granuloma	3.1174e+07	2.04125e+08	1.11839e+08	0.15272	0.547895
32	0	32	13.6275	718.537	DMPE	[M-H]-	DMPE(16:0_16:0)	Bisex_Supercontrol	C39H78NO8P	719.547	718.539	-3.37356			4.95149e+08	1.46166e+08	3.65092e+08	3.38758	2.49779
33	2	29	11.2299	728.522	DMPE	[M-H]-	DMPE(15:0_18:2)	Supercontrol_Bisex	C40H76NO8P	729.531	728.524	-1.8909		not affected tissue	1.46572e+06	3.87296e+07	3.08607e+07	0.037845	0.796825
33	1	31	12.7958	730.537	DMPE	[M-H]-	DMPE(15:0_18:1)	Supercontrol_Bisex	C40H78NO8P	731.547	730.539	-2.96334		granuloma	1.37662e+06	2.05612e+07	1.24059e+07	0.0669526	0.603364
33	0	33	14.7302	732.554	DMPE	[M-H]-	DMPE(16:0_17:0)	Bisex_Supercontrol	C40H80NO8P	733.562	732.555	-0.760652		granuloma	9.24916e+06	1.89049e+06	5.50478e+06	4.89247	2.91183
34	3	28	11.2723	740.522	DMPE	[M-H]-	DMPE(16:0_18:3)	Bisex_Supercontrol	C41H76NO8P	741.531	740.524	-2.46946			1.08398e+08	3.01394e+07	7.25883e+07	3.59657	2.40842
34	0	34	15.8806	746.568	DMPE	[M-H]-	DMPE(16:0_18:0)	Bisex_Supercontrol	C41H82NO8P	747.578	746.571	-2.78809		granuloma	8.14133e+07	1.28211e+07	3.71709e+07	6.34995	2.8992
35	3	29	11.6711	754.538	DMPE	[M-H]-	DMPE(17:1_18:2)	Supercontrol_Bisex	C42H78NO8P	755.547	754.539	-2.09527			4.18442e+06	1.14173e+07	9.99239e+06	0.366498	0.875197
35	2	31	13.2143	756.553	DMPE	[M-H]-	DMPE(17:0_18:2)	Supercontrol_Bisex	C42H80NO8P	757.562	756.555	-2.71017			2.58739e+07	1.43115e+08	9.44828e+07	0.18079	0.660187
36	2	32	14.621	770.569	DMPE	[M-H]-	DMPE(18:0_18:2)	Supercontrol_Bisex	C43H82NO8P	771.578	770.571	-2.52364			8.48928e+08	1.94439e+09	1.49553e+09	0.436604	0.769153
37	4	29	13.3879	780.553	DMPE	[M-H]-	DMPE(17:0_20:4)	Bisex_Supercontrol	C44H80NO8P	781.562	780.555	-2.55193			2.90735e+07	3.71395e+06	1.96605e+07	7.82818	5.2937
37	2	33	15.4219	784.584	DMPE	[M-H]-	DMPE(18:2_19:0)	Supercontrol_Bisex	C44H84NO8P	785.593	784.586	-2.65478			2.45345e+07	1.24792e+08	8.47453e+07	0.196603	0.679092
37	1	35	16.6205	786.6	DMPE	[M-H]-	DMPE(18:1_19:0)	Supercontrol_Bisex	C44H86NO8P	787.609	786.602	-1.93583			1.89211e+07	5.06312e+07	3.50865e+07	0.373704	0.692982
38	7	24	9.68831	788.525	DMPE	[M-H]-	DMPE(18:3_20:4)	Supercontrol_Bisex	C45H76NO8P	789.531	788.524	1.68419		not affected tissue	3.05728e+06	9.57684e+06	9.82694e+06	0.319237	1.02612
38	6	26	11.6959	790.537	DMPE	[M-H]-	DMPE(16:0_22:6)	Bisex_Supercontrol	C45H78NO8P	791.547	790.539	-2.57509		granuloma	9.2642e+08	3.67674e+08	8.38456e+08	2.51968	2.28044
38	2	34	16.3867	798.6	DMPE	[M-H]-	DMPE(18:0_20:2)	Supercontrol_Bisex	C45H86NO8P	799.609	798.602	-1.75894		granuloma	3.2068e+07	9.11546e+07	8.71333e+07	0.351798	0.955884
39	4	31	15.218	808.585	DMPE	[M-H]-	DMPE(19:0_20:4)	Supercontrol_Bisex	C46H84NO8P	809.593	808.586	-1.1787			2.79285e+06	1.84279e+07	1.85169e+07	0.151556	1.00483
39	3	33	15.9482	810.6	DMPE	[M-H]-	DMPE(19:0_20:3)	Supercontrol_Bisex	C46H86NO8P	811.609	810.602	-2.40083			5.59573e+06	7.52801e+06	9.08825e+06	0.743322	1.20726
39	2	35	16.9041	812.616	DMPE	[M-H]-	DMPE(19:0_20:2)	Supercontrol_Bisex	C46H88NO8P	813.625	812.617	-2.1177			377174	3.97117e+06	2.49033e+06	0.094978	0.627101
40	5	30	15.4924	820.587	DMPE	[M-H]-	DMPE(18:0_22:5)	Bisex_Supercontrol	C47H84NO8P	821.593	820.586	1.40595		eggs	5.56876e+07	9.10502e+06	3.39844e+07	6.11614	3.73249
40	4	32	17.4694	822.599	DMPE	[M-H]-	DMPE(18:0_22:4)	Bisex_Supercontrol	C47H86NO8P	823.609	822.602	-3.06481		granuloma	4.51438e+07	1.59697e+07	1.47615e+07	2.82684	0.924342
16	0	16	5.08514	438.299	ether-LPE	[M+H]+	Plasmenyl-LPE(P-16:0)	Bisex_Supercontrol	C21H44NO6P	437.291	438.298	2.19897		inner part of granuloma	9.10697e+07	2.04601e+06	2.90908e+07	44.5108	14.2183
18	0	18	6.20377	468.347	ether-LPE	[M+H]+	Plasmanyl-LPE(O-18:0)	Bisex_Supercontrol	C23H50NO6P	467.338	468.345	4.29207			1.0904e+07	366538	7.05326e+06	29.7485	19.2429
32	1	30	13.4722	762.564	ether-PC	[M+HCO2]-	Plasmanyl-PC(O-16:1/16:0)	Bisex_Supercontrol	C40H80NO7P	717.567	762.565	-1.42354			3.23383e+07	2.02218e+06	1.80659e+07	15.9918	8.93385
32	0	32	15.0958	764.58	ether-PC	[M+HCO2]-	Plasmanyl-PC(O-16:0/16:0)	Bisex_Supercontrol	C40H82NO7P	719.583	764.581	-1.73442			3.32341e+08	3.42539e+07	2.53052e+08	9.70226	7.38753
34	2	30	13.822	788.58	ether-PC	[M+HCO2]-	Plasmanyl-PC(O-16:0/18:2)	Bisex_Supercontrol	C42H82NO7P	743.583	788.581	-1.32588			1.5782e+08	9.80617e+06	8.69069e+07	16.094	8.86247
34	1	32	15.434	790.595	ether-PC	[M+HCO2]-	Plasmanyl-PC(O-18:1/16:0)	Bisex_Singlesex	C42H84NO7P	745.599	790.597	-2.25741	Bisex_Supercontrol		7.42015e+08	2.65188e+07	2.05915e+08	27.9808	7.76489
34	0	34	16.953	792.613	ether-PC	[M+HCO2]-	Plasmanyl-PC(O-18:0/16:0)	Bisex_Supercontrol	C42H86NO7P	747.614	792.612	0.199005			1.06161e+08	6.12572e+06	6.09506e+07	17.3303	9.94993
38	4	30	16.2174	794.607	ether-PC	[M+H]+	Plasmenyl-PC(P-18:0/20:4)	Bisex_Supercontrol	C46H84NO7P	793.599	794.606	1.2029		granuloma	3.2165e+08	4.77524e+07	1.57831e+08	6.73578	3.30518
36	5	26	13.2704	810.563	ether-PC	[M+HCO2]-	Plasmanyl-PC(O-16:1/20:4)	Bisex_Singlesex	C44H80NO7P	765.567	810.565	-2.46231	Bisex_Supercontrol		6.20568e+07	8.5473e+06	2.60508e+07	7.2604	3.04783
36	3	30	13.9941	814.594	ether-PC	[M+HCO2]-	Plasmanyl-PC(O-18:1/18:2)	Bisex_Supercontrol	C44H84NO7P	769.599	814.597	-2.96897			1.26249e+08	1.27636e+07	6.5484e+07	9.89128	5.13051
36	2	32	15.899	816.611	ether-PC	[M+HCO2]-	Plasmanyl-PC(O-18:1/18:1)	Bisex_Singlesex	C44H86NO7P	771.614	816.612	-1.36769	Bisex_Supercontrol		1.54235e+08	1.75843e+07	6.19657e+07	8.77117	3.52391
36	2	32	16.0742	816.612	ether-PC	[M+HCO2]-	Plasmanyl-PC(O-18:0/18:2)	Bisex_Supercontrol	C44H86NO7P	771.614	816.612	-0.413216			9.72146e+07	8.26444e+06	3.91588e+07	11.763	4.73823
36	1	34	17.189	818.626	ether-PC	[M+HCO2]-	Plasmanyl-PC(O-18:1/18:0)	Bisex_Supercontrol	C44H88NO7P	773.63	818.628	-2.10577			6.85971e+07	5.98452e+06	2.82959e+07	11.4624	4.72818
36	1	34	17.8911	818.628	ether-PC	[M+HCO2]-	Plasmanyl-PC(O-18:0/18:1)	Bisex_Supercontrol	C44H88NO7P	773.63	818.628	0.330859			3.29169e+07	1.61734e+06	1.32376e+07	20.3525	8.18477
40	3	34	17.2328	824.654	ether-PC	[M+H]+	Plasmenyl-PC(P-24:2/16:1)	Bisex_Supercontrol	C48H90NO7P	823.645	824.653	1.49471		granuloma	8.69091e+08	9.65792e+07	3.94236e+08	8.99874	4.08199
38	6	26	13.1364	836.579	ether-PC	[M+HCO2]-	Plasmanyl-PC(O-16:0/22:6)	Bisex_Supercontrol	C46H82NO7P	791.583	836.581	-2.74028			6.79818e+07	4.03053e+06	2.07147e+07	16.8667	5.13947
38	5	28	13.8433	838.595	ether-PC	[M+HCO2]-	Plasmanyl-PC(O-18:1/20:4)	Bisex_Supercontrol	C46H84NO7P	793.599	838.597	-2.16898			7.26194e+08	8.94739e+07	4.17432e+08	8.11627	4.6654
38	4	30	15.8222	840.61	ether-PC	[M+HCO2]-	Plasmanyl-PC(O-18:0/20:4)	Bisex_Supercontrol	C46H86NO7P	795.614	840.612	-2.30337			2.82002e+08	5.32079e+07	1.69651e+08	5.30001	3.18845
38	3	32	16.5928	842.628	ether-PC	[M+HCO2]-	Plasmanyl-PC(O-18:0/20:3)	Bisex_Supercontrol	C46H88NO7P	797.63	842.628	-0.130686			1.81404e+07	3.35453e+06	1.15049e+07	5.40773	3.42967
40	6	28	15.1709	864.61	ether-PC	[M+HCO2]-	Plasmanyl-PC(O-18:1/22:5)	Bisex_Supercontrol	C48H86NO7P	819.614	864.612	-2.68571			1.84634e+07	1.04009e+06	7.02933e+06	17.7518	6.7584
40	5	30	15.5887	866.626	ether-PC	[M+HCO2]-	Plasmanyl-PC(O-18:1/22:4)	Bisex_Supercontrol	C48H88NO7P	821.63	866.628	-2.18787			6.41958e+07	6.64529e+06	2.11976e+07	9.66034	3.18986
40	5	30	16.519	866.626	ether-PC	[M+HCO2]-	Plasmanyl-PC(O-18:0/22:5)	Bisex_Supercontrol	C48H88NO7P	821.63	866.628	-1.96121			2.17034e+07	1.9079e+06	8.71136e+06	11.3755	4.56594
40	4	32	16.9086	868.644	ether-PC	[M+HCO2]-	Plasmanyl-PC(O-18:0/22:4)	Bisex_Singlesex	C48H90NO7P	823.645	868.644	0.181144	Bisex_Supercontrol		5.20209e+07	7.32162e+06	2.08501e+07	7.1051	2.84775
42	5	32	17.0618	894.657	ether-PC	[M+HCO2]-	Plasmanyl-PC(O-20:1/22:4)	Bisex_Singlesex	C50H92NO7P	849.661	894.659	-2.40725			1.51217e+07	3.64198e+06	3.22075e+06	4.15204	0.88434
34	1	32	15.8775	700.527	ether-PE	[M-H]-	Plasmenyl-PE(P-16:0/18:1)	Bisex_Supercontrol	C39H76NO7P	701.536	700.529	-2.22607		outter part of granuloma	3.19683e+08	2.88421e+07	1.30311e+08	11.0839	4.51808
34	0	34	16.0434	702.542	ether-PE	[M-H]-	Plasmenyl-PE(P-18:0/16:0)	Bisex_Supercontrol	C39H78NO7P	703.552	702.544	-3.10011		granuloma	6.94096e+07	4.94112e+06	3.05112e+07	14.0474	6.17497
34	1	32	16.6617	702.543	ether-PE	[M+H]+	Plasmenyl-PE(P-18:1/16:0)	Bisex_Supercontrol	C39H76NO7P	701.536	702.543	-0.077409		granuloma	6.07996e+08	2.23165e+07	7.98309e+07	27.2442	3.57721
34	0	34	15.1445	704.559	ether-PE	[M-H]-	Plasmanyl-PE(O-18:0/16:0)	Bisex_Supercontrol	C39H80NO7P	705.567	704.56	-1.4222		granuloma	4.63551e+07	1.60659e+06	2.65197e+07	28.853	16.5068
34	1	32	14.1004	722.511	ether-PE	[M-H]-	Plasmenyl-PE(P-16:0/20:4)	Bisex_Supercontrol	C41H74NO7P	723.52	722.513	-2.68809		outter part of granuloma	1.30273e+09	3.6161e+08	9.10287e+08	3.60258	2.51732
36	3	30	15.1033	724.526	ether-PE	[M-H]-	Plasmenyl-PE(P-16:0/20:3)	Bisex_Supercontrol	C41H76NO7P	725.536	724.529	-3.11022		granuloma	4.42217e+07	9.32553e+06	1.95637e+07	4.74201	2.09787
36	4	28	14.6159	724.527	ether-PE	[M-H]-	Plasmanyl-PE(O-16:0/20:4)	Bisex_Supercontrol	C41H76NO7P	725.536	724.529	-2.29941		granuloma	1.46752e+08	3.15845e+07	7.66796e+07	4.64633	2.42776
36	2	32	16.4729	728.558	ether-PE	[M-H]-	Plasmanyl-PE(O-18:0/18:2)	Bisex_Supercontrol	C41H80NO7P	729.567	728.56	-3.279		outter part of granuloma/full granuloma	4.89945e+07	2.36452e+07	4.07675e+07	2.07207	1.72413
36	1	34	17.4061	728.559	ether-PE	[M-H]-	Plasmenyl-PE(P-18:0/18:1)	Bisex_Singlesex	C41H80NO7P	729.567	728.56	-1.62765	Bisex_Supercontrol	outter part of granuloma/full granuloma	1.20796e+08	2.4681e+07	5.6331e+07	4.89429	2.28237
36	0	36	15.3964	730.574	ether-PE	[M-H]-	Plasmenyl-PE(P-20:0/16:0)	Bisex_Supercontrol	C41H82NO7P	731.583	730.576	-2.69305		outter part of granuloma/full granuloma	8.28496e+07	3.84652e+06	3.47305e+07	21.5388	9.02909
36	1	34	17.5887	730.574	ether-PE	[M-H]-	Plasmanyl-PE(O-18:0/18:1)	Bisex_Supercontrol	C41H82NO7P	731.583	730.576	-1.81769		outter part of granuloma/full granuloma	2.47149e+07	3.16334e+06	1.17985e+07	7.81292	3.72976
36	0	36	16.9807	732.59	ether-PE	[M-H]-	Plasmanyl-PE(O-20:0/16:0)	Bisex_Singlesex	C41H84NO7P	733.599	732.591	-1.24749	Bisex_Supercontrol		1.25543e+07	447036	5.52488e+06	28.0834	12.3589
36	1	34	18.0911	732.591	ether-PE	[M+H]+	Plasmanyl-PE(36:1)	Bisex_Supercontrol	C41H82NO7P	731.583	732.59	0.539268		granuloma	3.78811e+07	4.90173e+06	1.41681e+07	7.72811	2.89043
38	6	26	13.5544	746.511	ether-PE	[M-H]-	Plasmenyl-PE(P-16:0/22:6)	Bisex_Supercontrol	C43H74NO7P	747.52	746.513	-3.08329		granuloma	4.08301e+08	2.43051e+07	1.63571e+08	16.7989	6.7299
38	5	28	14.3891	748.527	ether-PE	[M-H]-	Plasmenyl-PE(P-18:1/20:4)	Bisex_Supercontrol	C43H76NO7P	749.536	748.529	-1.98654		not affected tissue	7.91005e+08	1.70927e+08	4.29439e+08	4.62772	2.51241
38	5	28	15.0423	748.527	ether-PE	[M-H]-	Plasmenyl-PE(P-16:0/22:5)	Bisex_Supercontrol	C43H76NO7P	749.536	748.529	-1.56847		not affected tissue	2.42455e+08	2.23984e+07	1.07975e+08	10.8247	4.82069
38	4	30	16.1593	750.543	ether-PE	[M-H]-	Plasmenyl-PE(P-18:0/20:4)	Bisex_Supercontrol	C43H78NO7P	751.552	750.544	-1.85019			1.56532e+09	4.18401e+08	8.61816e+08	3.7412	2.05978
38	4	30	16.4452	752.558	ether-PE	[M-H]-	Plasmanyl-PE(O-18:0/20:4)	Bisex_Supercontrol	C43H80NO7P	753.567	752.56	-2.84328		outer part of granuloma	3.4551e+08	4.31614e+07	2.41119e+08	8.00507	5.58645
40	7	26	13.9482	772.527	ether-PE	[M-H]-	Plasmenyl-PE(P-18:1/22:6)	Bisex_Singlesex	C45H76O7NP	773.536	772.529	-2.1347	Bisex_Supercontrol	not affected tissue	1.81307e+08	7.14226e+06	4.85937e+07	25.3851	6.80369
40	6	28	15.7976	774.542	ether-PE	[M-H]-	Plasmenyl-PE(P-18:0/22:6)	Bisex_Singlesex	C45H78NO7P	775.552	774.544	-2.51505	Bisex_Supercontrol	not affected tissue	3.28978e+08	1.01746e+07	7.32391e+07	32.3334	7.19824
40	6	28	16.0338	776.558	ether-PE	[M-H]-	Plasmanyl-PE(O-18:0/22:6)	Bisex_Supercontrol	C45H80NO7P	777.567	776.56	-2.293			2.76214e+08	6.5351e+07	1.46699e+08	4.22661	2.24478
40	5	30	16.2243	776.558	ether-PE	[M-H]-	Plasmenyl-PE(P-18:1/22:4)	Bisex_Supercontrol	C45H80NO7P	777.567	776.56	-2.27674			2.48919e+08	4.29856e+07	1.13828e+08	5.79075	2.64804
40	5	30	16.3438	776.558	ether-PE	[M-H]-	Plasmenyl-PE(P-18:0/22:5)	Bisex_Supercontrol	C45H80NO7P	777.567	776.56	-2.06774			1.93191e+08	4.00357e+07	8.38215e+07	4.82546	2.09367
40	4	32	17.7181	778.574	ether-PE	[M-H]-	Plasmenyl-PE(P-20:0/20:4)	Bisex_Supercontrol	C45H82NO7P	779.583	778.576	-2.28264			5.46803e+07	8.50891e+06	2.23138e+07	6.42625	2.62241
40	4	32	17.2568	778.575	ether-PE	[M-H]-	Plasmenyl-PE(P-18:0/22:4)	Bisex_Singlesex	C45H82NO7P	779.583	778.576	-1.32267	Bisex_Supercontrol		3.66756e+08	9.54316e+07	1.94685e+08	3.84312	2.04004
40	4	32	17.7551	780.589	ether-PE	[M-H]-	Plasmanyl-PE(O-20:0/20:4)	Bisex_Supercontrol	C45H84NO7P	781.599	780.591	-2.6268		outter part of granuloma	2.62485e+07	9.60599e+06	1.76503e+07	2.73251	1.83743
40	4	32	17.4997	780.59	ether-PE	[M-H]-	Plasmanyl-PE(O-18:0/22:4)	Bisex_Supercontrol	C45H84NO7P	781.599	780.591	-2.2445		outter part of granuloma	7.61732e+07	1.8516e+07	5.41691e+07	4.11392	2.92554
40	3	34	18.2506	782.606	ether-PE	[M+H]+	Plasmenyl-PE(P-18:0/22:3)	Bisex_Supercontrol	C45H84NO7P	781.599	782.606	0.76233		granuloma	6.69239e+07	2.12621e+07	3.63981e+07	3.14756	1.71188
42	6	30	17.9078	804.589	ether-PE	[M+H]+	Plasmenyl-PE(P-20:0/22:6)	Bisex_Supercontrol	C47H82NO7P	803.583	804.59	-0.984291		granuloma	4.00186e+07	3.68022e+06	1.7367e+07	10.874	4.71902
41	0	41	17.8537	844.643	ether-PS	[M-H]-	Plasmenyl-PS(P-18:0/23:0)	Bisex_Supercontrol	C47H92NO9P	845.651	844.644	-0.295438			4.89029e+07	8.6691e+06	4.04922e+07	5.64106	4.67086
42	4	34	16.5282	850.596	ether-PS	[M-H]-	Plasmenyl-PS(P-20:0/22:4)	Supercontrol_Bisex	C48H86NO9P	851.604	850.597	-1.3569			3.93621e+06	3.67335e+06	6.5303e+06	1.07156	1.77775
52	2	48	22.476	862.824	ether-TG	[M+NH4]+	plasmanyl-TG(O-18:1_16:0_18:1)	Bisex_Supercontrol	C55H104O5	844.788	862.822	2.43786			2.96884e+08	1.33194e+08	1.46188e+08	2.22896	1.09756
58	8	42	22.2177	934.823	ether-TG	[M+NH4]	plasmanyl-TG(O-16:0_20:4_22:4)	Bisex_Singlesex	C61H104O5	916.788	934.822	1.23368	Bisex_Supercontrol		5.30155e+07	1.0325e+07	7.97228e+06	5.13466	0.772133
58	7	44	22.3564	936.84	ether-TG	[M+NH4]	plasmanyl-TG(O-20:1_18:2_20:4)	Bisex_Supercontrol	C61H106O5	918.804	936.838	1.88584			9.22127e+07	3.17388e+07	3.29843e+07	2.90536	1.03924
60	8	44	22.384	962.854	ether-TG	[M+NH4]	plasmanyl-TG(O-18:0_20:4_22:4)	Bisex_Supercontrol	C63H108O5	944.82	962.854	0.868719			4.85336e+07	3.23803e+06	9.55516e+06	14.9886	2.95092
34	4	26	10.5322	763.5	GlcADG	[M-H]-	GlcADG(16:1_18:3)	Supercontrol_Bisex	C43H72O11	764.507	763.5	0.0777539			363910	8.13149e+06	4.43635e+06	0.0447532	0.545576
38	0	38	14.9255	827.627	GlcADG	[M-H]-	GlcADG(19:0_19:0)	Supercontrol_Bisex	C47H88O11	828.633	827.625	1.35127			0	1.55464e+06	1.00628e+06	0	0.647273
52	4	44	19.0973	1007.73	HBMP	[M-H]-	HBMP(16:1_18:1_18:2)	Supercontrol_Bisex	C58H105PO11	1008.74	1007.73	-1.39861			3.25904e+06	4.43316e+06	3.58952e+06	0.73515	0.809698
52	3	46	19.5722	1009.75	HBMP	[M-H]-	HBMP(16:0_18:1_18:2)	Supercontrol_Bisex	C58H107PO11	1010.76	1009.75	-0.828398			6.06693e+06	1.14116e+07	7.00541e+06	0.531645	0.613883
52	2	48	20.0362	1011.76	HBMP	[M-H]-	HBMP(16:0_18:1_18:1)	Supercontrol_Bisex	C58H109PO11	1012.77	1011.76	-1.1734			4.82641e+06	8.90885e+06	4.29834e+06	0.541754	0.48248
54	5	44	19.1496	1033.75	HBMP	[M-H]-	HBMP(18:1_18:2_18:2)	Supercontrol_Bisex	C60H107PO11	1034.76	1033.75	-1.42589			5.55604e+06	1.63791e+07	7.79005e+06	0.339214	0.475608
54	4	46	19.6619	1035.76	HBMP	[M-H]-	HBMP(18:1_18:1_18:2)	Supercontrol_Bisex	C60H109PO11	1036.77	1035.76	-0.421243			7.96438e+06	2.0271e+07	9.05968e+06	0.392895	0.446928
54	3	48	20.1451	1037.78	HBMP	[M-H]-	HBMP(18:0_18:2_18:1)	Supercontrol_Bisex	C60H111PO11	1038.79	1037.78	0.380687			6.45264e+06	1.14765e+07	6.08592e+06	0.562248	0.530294
31	1	29	7.27474	658.527	HexCer-NS	[M+H]+	HexCer-NS(d18:1/13:0)	Supercontrol_Bisex	C37H71NO8	657.518	658.525	3.00599			4.17707e+06	3.25303e+06	4.36941e+06	1.28406	1.34318
41	2	37	17.5098	840.656	HexCer-NS	[M+HCO2]-	HexCer-NS(d18:2/23:0)	Supercontrol_Bisex	C47H89NO8	795.659	840.656	0.144591			5.9054e+06	1.09489e+07	1.31054e+07	0.539361	1.19696
42	2	38	17.8813	854.672	HexCer-NS	[M+HCO2]-	HexCer-NS(d18:1/24:1)	Bisex_Supercontrol	C48H91NO8	809.674	854.672	0.17641			2.37853e+08	3.23084e+07	1.48675e+08	7.36194	4.60173
42	1	40	18.8816	856.687	HexCer-NS	[M+HCO2]-	HexCer-NS(d18:1/24:0)	Bisex_Supercontrol	C48H93NO8	811.69	856.687	0.0857248			1.51008e+08	5.59939e+07	9.38268e+07	2.69686	1.67566
17	2	13	5.06524	506.326	LPC	[M+H]+	LPC(17:2)	Supercontrol_Bisex	C25H48NO7P	505.317	506.324	3.63005			5.73884e+06	7.72933e+06	9.68372e+06	0.742475	1.25285
18	1	16	4.51718	566.346	LPC	[M+HCO2]-	LPC(18:1)	Bisex_Supercontrol	C26H52NO7P	521.348	566.346	-1.21383			4.83074e+08	1.64479e+08	2.84615e+08	2.93699	1.7304
19	0	19	5.53306	582.377	LPC	[M+HCO2]-	LPC(19:0)	Supercontrol_Bisex	C27H56NO7P	537.379	582.378	-0.245495			2.47064e+07	1.16707e+08	1.18156e+08	0.211696	1.01241
16	1	14	3.49732	450.262	LPE	[M-H]-	LPE(16:1)	Supercontrol_Bisex	C21H42NO7P	451.27	450.263	-1.30155		not affected tissue	9.06388e+06	1.51329e+07	1.80775e+07	0.598951	1.19458
18	2	14	3.68289	476.277	LPE	[M-H]-	LPE(18:2)	Supercontrol_Bisex	C23H44NO7P	477.286	476.278	-1.80663		overall, little enrichment in granuloma	7.23965e+07	1.01107e+08	7.04494e+07	0.716037	0.696778
20	4	12	3.63649	500.278	LPE	[M-H]-	LPE(20:4)	Bisex_Supercontrol	C25H44NO7P	501.286	500.278	-1.4269		granuloma without eggs	2.15988e+08	1.15622e+08	1.72202e+08	1.86805	1.48935
22	6	10	3.48804	524.278	LPE	[M-H]-	LPE(22:6)	Bisex_Supercontrol	C27H44NO7P	525.286	524.278	-1.17782			1.27913e+08	5.55e+07	7.73141e+07	2.30474	1.39305
20	4	12	3.24936	619.288	LPI	[M-H]-	LPI(20:4)	Bisex_Singlesex	C29H49O12P	620.296	619.289	-0.679859	Bisex_Supercontrol		3.36604e+07	1.58771e+07	1.74741e+07	2.12006	1.10058
35	1	33	14.1317	744.552	MMPE	[M-H]-	MMPE(17:1_18:0)	Bisex_Supercontrol	C41H80NO8P	745.562	744.555	-3.36392		granuloma	1.05078e+09	2.21359e+08	6.00723e+08	4.74695	2.71379
38	6	26	10.8012	776.525	MMPE	[M-H]-	MMPE(16:0_22:6)	Bisex_Supercontrol	C44H76NO8P	777.531	776.524	1.73385		not affected tissue	1.86828e+07	1.46883e+06	1.23609e+07	12.7195	8.4155
76	11	54	11.4236	780.479	OxCL	[M-2H]2-	OxCL(16:0_20:3_20:4(OOH)_20:4(OOH))	Supercontrol_Bisex	C85H144O21P2	1562.97	780.476	2.66659		granuloma	2.7187e+06	1.52628e+07	1.06585e+07	0.178126	0.698333
18	1	16	4.82854	538.352	OxLPC	[M+H]+	OxLPC(18:1(OH))	Bisex_Supercontrol	C26H52NO8P	537.343	538.35	2.33079			1.66374e+08	6.08625e+07	1.3306e+08	2.7336	2.18623
20	3	14	4.34181	562.351	OxLPC	[M+H]+	OxLPC(20:3(OH))	Bisex_Supercontrol	C28H52NO8P	561.343	562.35	1.81098			4.02242e+07	8.4399e+06	2.98704e+07	4.76596	3.53919
20	2	16	4.94541	564.367	OxLPC	[M+H]+	OxLPC(20:2(OH))	Bisex_Supercontrol	C28H54NO8P	563.359	564.366	1.94668			5.29422e+07	7.41283e+06	2.46617e+07	7.14197	3.3269
20	1	18	5.7275	566.383	OxLPC	[M+H]+	OxLPC(20:1(OH))	Bisex_Supercontrol	C28H56NO8P	565.374	566.382	2.74719			4.76293e+07	1.81574e+07	3.21574e+07	2.62313	1.77103
20	3	14	4.96078	578.346	OxLPC	[M+H]+	OxLPC(20:3(OO))	Supercontrol_Bisex	C28H52NO9P	577.338	578.345	1.65996			6.07643e+06	1.18776e+07	9.76297e+06	0.511586	0.821963
24	1	22	5.07137	636.424	OxLPC	[M+H]+	OxLPC(24:1(KeOH))	Supercontrol_Bisex	C32H62NO9P	635.416	636.423	1.28006			2.32581e+07	4.08169e+07	2.9559e+07	0.569816	0.724186
24	1	22	4.92085	638.439	OxLPC	[M+H]+	OxLPC(24:1(OO))	Supercontrol_Bisex	C32H64NO9P	637.432	638.439	-0.147907			4.60341e+06	1.66209e+07	7.71023e+06	0.276965	0.463887
22	3	16	4.86852	564.331	OxLPE	[M+H]+	OxLPE(22:3(OO))	Supercontrol_Bisex	C27H50NO9P	563.322	564.33	1.66223			2.87225e+06	4.90841e+06	3.74936e+06	0.585169	0.763864
22	2	18	5.57131	566.347	OxLPE	[M+H]+	OxLPE(22:2(OO))	Supercontrol_Bisex	C27H52NO9P	565.338	566.345	2.99478			1.86815e+06	4.15451e+06	3.67436e+06	0.449669	0.884425
34	3	28	7.96573	816.54	OxPC	[M+HCO2]-	OxPC(16:0_18:3(OH))	Supercontrol_Bisex	C42H78NO9P	771.541	816.539	1.97109			510766	3.06751e+06	260371	0.166508	0.0848802
34	3	28	7.66211	816.54	OxPC	[M+HCO2]-	OxPC(16:0_18:3(1O))	Supercontrol_Bisex	C42H78NO9P	771.541	816.539	2.37684			3.70647e+06	4.40697e+06	5.36716e+06	0.841046	1.21788
34	2	30	7.56802	818.556	OxPC	[M+HCO2]-	OxPC(16:0_18:2(1O))	Singlesex_Bisex	C42H80NO9P	773.557	818.554	2.28204			1.69955e+07	5.4743e+07	5.87609e+07	0.310459	1.07339
34	1	32	8.54321	820.57	OxPC	[M+HCO2]-	OxPC(16:0_18:1(1O))	Supercontrol_Bisex	C42H82NO9P	775.573	820.57	-0.293774			7.36365e+06	1.649e+07	1.08909e+07	0.446552	0.660454
34	2	30	6.84797	832.535	OxPC	[M+HCO2]-	OxPC(16:0_18:2(KeOH))	Supercontrol_Bisex	C42H78NO10P	787.536	832.533	1.79018			2.83141e+06	4.3695e+06	6.20814e+06	0.647994	1.42079
34	3	28	6.60011	832.535	OxPC	[M+HCO2]-	OxPC(16:0_18:3(OO))	Supercontrol_Bisex	C42H78NO10P	787.536	832.533	1.9727			1.2954e+06	4.12014e+06	3.08481e+06	0.314406	0.748714
34	2	30	6.39939	834.551	OxPC	[M+HCO2]-	OxPC(16:0_18:2(2O))	Supercontrol_Bisex	C42H80NO10P	789.552	834.549	2.82918			7.26302e+06	1.66188e+07	1.33019e+07	0.437036	0.800414
36	5	26	6.93083	840.54	OxPC	[M+HCO2]-	OxPC(18:2_18:3(OH))	Supercontrol_Bisex	C44H78NO9P	795.541	840.539	1.35247		not affected tissue	3.86621e+06	7.1083e+06	5.83134e+06	0.543901	0.820357
36	4	28	6.87886	842.555	OxPC	[M+HCO2]-	OxPC(18:2_18:2(OH))	Supercontrol_Bisex	C44H80NO9P	797.557	842.554	0.761571			2.93645e+06	1.51371e+07	9.45054e+06	0.19399	0.62433
36	4	28	8.43723	842.556	OxPC	[M+HCO2]-	OxPC(16:0_20:4(1O))	Supercontrol_Bisex	C44H80NO9P	797.557	842.554	1.8806			1.00011e+07	1.46791e+07	1.43403e+07	0.681317	0.97692
36	3	30	7.80282	844.571	OxPC	[M+HCO2]-	OxPC(18:1_18:2(1O))	Supercontrol_Bisex	C44H82NO9P	799.573	844.57	0.932202			5.54263e+06	1.31992e+07	1.51771e+07	0.41992	1.14985
36	2	32	9.13785	846.586	OxPC	[M+HCO2]-	OxPC(18:0_18:2(1O))	Supercontrol_Bisex	C44H84NO9P	801.588	846.585	0.430715			1.42611e+07	2.7544e+07	2.01807e+07	0.517755	0.73267
34	2	30	5.38091	850.545	OxPC	[M+HCO2]-	OxPC(16:0_18:2(OOO))	Supercontrol_Bisex	C42H80NO11P	805.547	850.544	0.992338			2.83736e+06	9.21269e+06	7.16209e+06	0.307983	0.777416
34	1	32	5.28464	852.56	OxPC	[M+HCO2]-	OxPC(16:0_18:1(3O))	Supercontrol_Bisex	C42H82NO11P	807.563	852.56	-0.0784734			1.76812e+06	6.79448e+06	6.14396e+06	0.260229	0.904258
36	4	28	5.96971	858.552	OxPC	[M+HCO2]-	OxPC(18:2_18:2(OOH))	Supercontrol_Bisex	C44H80NO10P	813.552	858.549	2.9511			2.24689e+06	4.73848e+06	5.13778e+06	0.47418	1.08427
37	2	33	9.80725	860.601	OxPC	[M+HCO2]-	OxPC(19:0_18:2(OH))	Supercontrol_Bisex	C45H86NO9P	815.604	860.601	0.0618916		granuloma	174994	2.19854e+06	1.02367e+06	0.0795956	0.465614
36	2	32	7.55554	862.582	OxPC	[M+HCO2]-	OxPC(18:0_18:2(2O))	Supercontrol_Bisex	C44H84NO10P	817.583	862.58	1.83616			3.73079e+06	8.54638e+06	7.50368e+06	0.436534	0.877995
28	0	28	4.77978	664.419	OxPE	[M-H]-	OxPE(16:0_12:0(COOH))	Supercontrol_Bisex	C33H64NO10P	665.427	664.42	-0.562165			3.34508e+06	7.74697e+06	4.09276e+06	0.431792	0.528305
34	2	30	7.90618	730.503	OxPE	[M-H]-	OxPE(16:0_18:2(1O))	Supercontrol_Bisex	C39H74NO9P	731.51	730.503	0.866783			2.05507e+06	8.01664e+06	5.862e+06	0.25635	0.731228
34	1	32	9.8455	732.518	OxPE	[M-H]-	OxPE(16:0_18:1(1O))	Supercontrol_Bisex	C39H76NO9P	733.526	732.518	-1.24274			119346	2.00375e+06	1.04536e+06	0.0595613	0.521701
36	4	28	8.15988	754.503	OxPE	[M-H]-	OxPE(18:1_18:3(OH))	Supercontrol_Bisex	C41H74NO9P	755.51	754.503	0.436554			4.13548e+06	1.13698e+07	8.6896e+06	0.363724	0.764267
36	3	30	9.59594	756.517	OxPE	[M-H]-	OxPE(18:0_18:3(OH))	Supercontrol_Bisex	C41H76NO9P	757.526	756.518	-1.31587		not affected tissue	2.81699e+06	5.81721e+06	4.29127e+06	0.484251	0.737685
36	3	30	8.17216	756.518	OxPE	[M-H]-	OxPE(18:1_18:2(1O))	Supercontrol_Bisex	C41H76NO9P	757.526	756.518	-0.0323098		not affected tissue	5.35589e+06	1.53553e+07	1.22934e+07	0.348798	0.8006
36	2	32	9.4631	758.533	OxPE	[M-H]-	OxPE(18:0_18:2(1O))	Supercontrol_Bisex	C41H78NO9P	759.541	758.534	-0.863967		not affected tissue	2.95077e+06	1.0346e+07	5.97557e+06	0.285208	0.577572
36	2	32	7.59607	758.534	OxPE	[M-H]-	OxPE(18:1_18:1(1O))	Supercontrol_Bisex	C41H78NO9P	759.541	758.534	0.422997		not affected tissue	2.00335e+06	4.73365e+06	4.56403e+06	0.423214	0.964167
38	5	28	9.10676	780.519	OxPE	[M-H]-	OxPE(18:1_20:4(1O))	Supercontrol_Bisex	C43H76NO9P	781.526	780.518	0.23076		not affected tissue	1.31795e+07	2.35829e+07	2.34673e+07	0.558857	0.995098
40	6	28	9.28672	806.535	OxPE	[M-H]-	OxPE(18:0_22:6(OH))	Supercontrol_Bisex	C45H78NO9P	807.541	806.534	0.861262		not affected tissue	4.95406e+06	6.91545e+06	5.27736e+06	0.716376	0.763126
34	0	34	9.69736	781.521	OxPG	[M-H]-	OxPG(16:0_18:0(2O))	Supercontrol_Bisex	C40H79O12P	782.531	781.524	-3.77396			3.31496e+06	6.513e+06	4.91713e+06	0.508976	0.754972
38	4	30	8.8111	901.545	OxPI	[M-H]-	OxPI(18:0_20:4(1O))	Supercontrol_Bisex	C47H83O14P	902.552	901.545	0.390751		not affected tissue	4.90808e+06	6.91808e+06	5.13721e+06	0.709457	0.742578
44	3	38	20.6094	776.641	OxTG	[M+NH4]+	OxTG(16:0_18:1_10:2(CHO))	Supercontrol_Bisex	C47H82O7	758.606	776.64	0.69673			150355	7.81211e+06	794995	0.0192464	0.101764
46	4	38	20.7079	802.657	OxTG	[M+NH4]+	OxTG(16:0_18:2_12:2(CHO))	Supercontrol_Bisex	C49H84O7	784.622	802.656	1.26965			276618	6.35484e+06	742925	0.0435288	0.116907
50	3	44	20.2118	860.736	OxTG	[M+NH4]+	OxTG(16:0_18:2_16:1(CHO))	Supercontrol_Bisex	C53H94O7	842.7	860.734	2.17552			1.9641e+06	2.06256e+07	4.16618e+06	0.0952267	0.201991
50	2	46	21.4704	862.749	OxTG	[M+NH4]+	OxTG(18:1_18:1_14:0(CHO))	Bisex_Supercontrol	C53H96O7	844.716	862.75	-0.888893			4.00943e+07	1.91078e+06	2.15544e+06	20.9832	1.12804
50	2	46	20.7653	862.75	OxTG	[M+NH4]+	OxTG(16:0_18:1_16:1(CHO))	Supercontrol_Bisex	C53H96O7	844.716	862.75	0.205083			8.72338e+06	4.66291e+07	3.04348e+07	0.18708	0.652699
50	3	44	20.6447	862.75	OxTG	[M+NH4]+	OxTG(16:0_16:1_18:2(OH))	Supercontrol_Bisex	C53H96O7	844.716	862.75	0.223376			1.10371e+07	7.76937e+07	3.73037e+07	0.142059	0.480137
50	2	46	21.0371	864.765	OxTG	[M+NH4]+	OxTG(16:0_16:0_18:2(OH))	Supercontrol_Bisex	C53H98O7	846.731	864.766	-0.2462			1.35326e+07	9.11161e+07	3.70171e+07	0.148521	0.406263
52	4	44	20.7372	888.766	OxTG	[M+NH4]+	OxTG(16:0_18:2_18:2(OH))	Supercontrol_Bisex	C55H98O7	870.731	888.766	0.41456			6.83869e+07	3.42494e+08	1.76407e+08	0.199673	0.515067
52	4	44	20.9446	888.767	OxTG	[M+NH4]+	OxTG(16:0_18:1_18:3(OH))	Supercontrol_Bisex	C55H98O7	870.731	888.766	0.997727			4.07892e+07	7.52488e+07	8.17872e+07	0.542058	1.08689
52	3	46	20.7683	890.78	OxTG	[M+NH4]+	OxTG(16:0_18:2_18:1(OH))	Supercontrol_Bisex	C55H100O7	872.747	890.781	-1.18415			7.54467e+07	1.70038e+08	1.07007e+08	0.443704	0.629312
52	3	46	21.0739	890.781	OxTG	[M+NH4]+	OxTG(16:0_18:1_18:2(OH))	Supercontrol_Bisex	C55H100O7	872.747	890.781	0.212537			1.15511e+08	4.94611e+08	2.45558e+08	0.23354	0.496467
52	2	48	21.1631	892.794	OxTG	[M+NH4]+	OxTG(16:0_18:1_18:1(OH))	Supercontrol_Bisex	C55H102O7	874.763	892.797	-3.10639			3.38432e+07	1.3713e+08	5.48696e+07	0.246797	0.400129
54	6	42	20.3974	912.768	OxTG	[M+NH4]+	OxTG(18:2_18:2_18:2(OH))	Supercontrol_Bisex	C57H98O7	894.731	912.766	2.1037	Singlesex_Bisex		1.30976e+07	5.9057e+07	5.65793e+07	0.221779	0.958047
54	5	44	20.7746	914.782	OxTG	[M+NH4]+	OxTG(18:1_18:2_18:2(OH))	Supercontrol_Bisex	C57H100O7	896.747	914.781	0.867172			4.0556e+07	1.66055e+08	8.77054e+07	0.244232	0.528171
54	5	44	20.3239	914.782	OxTG	[M+NH4]+	OxTG(18:2_18:2_18:1(OH))	Supercontrol_Bisex	C57H100O7	896.747	914.781	1.13206			3.62118e+06	2.48873e+07	1.52438e+07	0.145503	0.612513
54	4	46	20.7187	916.797	OxTG	[M+NH4]+	OxTG(18:1_18:1_18:2(OH))	Supercontrol_Bisex	C57H102O7	898.763	916.797	-0.000998077			5.36122e+07	1.59551e+08	1.05139e+08	0.33602	0.65897
54	4	46	21.1015	916.797	OxTG	[M+NH4]+	OxTG(18:1_18:2_18:1(OH))	Supercontrol_Bisex	C57H102O7	898.763	916.797	0.0202294			6.82326e+07	2.2386e+08	1.30728e+08	0.304801	0.583973
54	3	48	21.0124	918.811	OxTG	[M+NH4]+	OxTG(18:1_18:1_18:1(OH))	Supercontrol_Bisex	C57H104O7	900.778	918.813	-1.34332			5.66455e+07	1.41655e+08	8.12358e+07	0.399884	0.573478
56	4	48	21.3168	944.828	OxTG	[M+NH4]+	OxTG(18:1_18:1_20:2(OH))	Supercontrol_Bisex	C59H106O7	926.794	944.828	-0.488041			4.47934e+06	1.25764e+07	6.55191e+06	0.356171	0.52097
38	2	34	15.7208	727.526	PA	[M-H]-	PA(18:0_20:2)	Bisex_Supercontrol	C41H77O8P	728.536	727.528	-3.03698		granuloma	3.3957e+07	8.83616e+06	4.09948e+07	3.84296	4.63944
32	4	24	9.00517	726.508	PC	[M+H]+	PC(12:0_20:4)	Bisex_Supercontrol	C40H72NO8P	725.5	726.507	1.70533			2.78387e+07	5.5004e+06	1.24294e+07	5.06121	2.25973
32	3	26	9.17498	772.513	PC	[M+HCO2]-	PC(14:0_18:3)	Supercontrol_Bisex	C40H74NO8P	727.515	772.513	-0.507545			6.64789e+06	1.62695e+07	1.17762e+07	0.40861	0.723819
32	0	32	13.6427	778.559	PC	[M+HCO2]-	PC(16:0_16:0)	Bisex_Supercontrol	C40H80NO8P	733.562	778.56	-1.79407			3.86466e+09	6.80314e+08	2.40175e+09	5.68069	3.53036
38	2	34	26.444	786.602	PC	[M+H]+	PC(17:2_19:0)	Supercontrol_Bisex	C44H84NO8P	785.593	786.601	2.11687			7.76483e+06	8.87853e+06	7.37003e+06	0.874562	0.830096
36	0	36	17.8243	790.631	PC	[M+H]+	PC(18:0_18:0)	Bisex_Supercontrol	C44H88NO8P	789.625	790.632	-0.983742			8.70148e+08	2.46172e+08	5.09199e+08	3.53472	2.06847
33	0	33	14.2859	792.576	PC	[M+HCO2]-	PC(16:0_17:0)	Supercontrol_Bisex	C41H82NO8P	747.578	792.576	0.461742			1.09237e+06	6.60467e+07	4.57759e+07	0.0165393	0.693084
34	3	28	10.7011	800.543	PC	[M+HCO2]-	PC(16:1_18:2)	Supercontrol_Bisex	C42H78NO8P	755.547	800.545	-2.17758			5.79867e+08	2.09059e+09	1.64913e+09	0.27737	0.788834
34	0	34	15.8099	806.591	PC	[M+HCO2]-	PC(16:0_18:0)	Bisex_Supercontrol	C42H84NO8P	761.593	806.592	-0.805345			6.98528e+08	1.66666e+08	3.96224e+08	4.19118	2.37735
38	5	28	15.5302	808.584	PC	[M+H]+	PC(18:0_20:5)	Supercontrol_Bisex	C46H82NO8P	807.578	808.585	-0.790786		not affected tissue	8.47478e+08	1.37315e+09	1.03222e+09	0.61718	0.751721
35	4	27	10.2984	812.544	PC	[M+HCO2]-	PC(17:2_18:2)	Supercontrol_Bisex	C43H78NO8P	767.547	812.545	-0.780578			5.48188e+06	1.83767e+07	1.70252e+07	0.298306	0.926457
35	3	29	11.6344	814.559	PC	[M+HCO2]-	PC(17:1_18:2)	Singlesex_Bisex	C43H80NO8P	769.562	814.56	-2.09989		granuloma	5.34439e+07	1.32458e+08	1.52589e+08	0.403479	1.15199
35	2	31	13.289	816.574	PC	[M+HCO2]-	PC(17:0_18:2)	Supercontrol_Bisex	C43H82NO8P	771.578	816.576	-2.66488			7.00915e+08	1.3676e+09	9.02146e+08	0.512515	0.659657
36	6	24	8.77397	822.529	PC	[M+HCO2]-	PC(18:3_18:3)	Supercontrol_Bisex	C44H76NO8P	777.531	822.529	0.432279			3.71291e+06	1.13137e+07	8.82672e+06	0.328177	0.780176
36	5	26	10.815	824.543	PC	[M+HCO2]-	PC(16:0_20:5)	Bisex_Supercontrol	C44H78NO8P	779.547	824.545	-1.88784			7.71835e+08	2.68074e+08	6.76113e+08	2.87918	2.52211
36	4	28	11.1182	826.558	PC	[M+HCO2]-	PC(18:2_18:2)	Supercontrol_Bisex	C44H80NO8P	781.562	826.56	-2.54137			1.23431e+09	5.18818e+09	3.082e+09	0.237909	0.594043
37	6	25	10.8295	836.543	PC	[M+HCO2]-	PC(15:0_22:6)	Bisex_Supercontrol	C45H78NO8P	791.547	836.545	-1.98472		granuloma	1.29592e+08	3.59223e+06	9.42867e+07	36.0756	26.2474
40	3	34	17.2296	840.648	PC	[M+H]+	PC(20:0_20:3)	Bisex_Supercontrol	C48H90NO8P	839.64	840.648	0.137024		not affected tissue	1.33864e+09	4.96869e+08	6.44273e+08	2.69415	1.29667
38	7	24	9.66682	848.543	PC	[M+HCO2]-	PC(18:3_20:4)	Supercontrol_Bisex	C46H78NO8P	803.547	848.545	-1.58379		not affected tissue	1.53767e+07	1.18742e+08	9.25611e+07	0.129496	0.779511
38	5	28	13.0819	852.574	PC	[M+HCO2]-	PC(16:0_22:5)	Bisex_Supercontrol	C46H82NO8P	807.578	852.576	-2.55981			2.56602e+09	1.05903e+09	2.08954e+09	2.42299	1.97306
41	4	33	17.0694	852.646	PC	[M+H]+	PC(19:0_22:4)	Supercontrol_Bisex	C49H90NO8P	851.64	852.648	-2.49579		granuloma	2.83939e+08	4.32794e+08	4.06992e+08	0.656061	0.940383
41	4	33	17.7219	852.646	PC	[M+H]+	PC(20:4_21:0)	Singlesex_Bisex	C49H90NO8P	851.64	852.648	-1.42708		granuloma	5.49348e+07	5.07832e+07	9.14286e+07	1.08175	1.80037
38	2	34	16.3745	858.621	PC	[M+HCO2]-	PC(18:0_20:2)	Supercontrol_Bisex	C46H88NO8P	813.625	858.623	-2.07744			2.97895e+08	7.6349e+08	6.15084e+08	0.390175	0.805621
39	6	27	12.7502	864.574	PC	[M+HCO2]-	PC(17:0_22:6)	Bisex_Supercontrol	C47H82NO8P	819.578	864.576	-2.71828		granuloma	2.06304e+08	3.90332e+07	1.43914e+08	5.28534	3.68695
39	5	29	13.701	866.59	PC	[M+HCO2]-	PC(17:0_22:5)	Supercontrol_Bisex	C47H84NO8P	821.593	866.592	-1.8362		eggs	1.97999e+07	5.8165e+07	5.04082e+07	0.340409	0.866642
42	1	40	18.3764	868.679	PC	[M+H]+	PC(18:2_24:1)	Bisex_Supercontrol	C50H94NO8P	867.672	868.679	0.380998			4.80329e+08	1.19999e+08	2.7704e+08	4.00278	2.30869
39	2	35	16.99	872.637	PC	[M+HCO2]-	PC(19:0_20:2)	Supercontrol_Bisex	C47H90NO8P	827.64	872.639	-1.41113			2.12076e+07	4.94356e+07	4.53893e+07	0.428994	0.918149
43	2	39	19.851	884.71	PC	[M+H]+	PC(18:2_25:0)	Singlesex_Bisex	C51H98NO8P	883.703	884.71	-0.74325	Supercontrol_Bisex		1.48397e+07	1.95026e+07	2.58406e+07	0.760908	1.32498
40	1	38	18.6231	888.669	PC	[M+HCO2]-	PC(16:0_24:1)	Bisex_Supercontrol	C48H94NO8P	843.672	888.67	-1.19247			2.75388e+07	4.6514e+06	1.08134e+07	5.92055	2.32476
42	9	24	11.2187	900.574	PC	[M+HCO2]-	PC(20:4_22:5)	Supercontrol_Bisex	C50H82NO8P	855.578	900.576	-2.08637		not affected tissue	1.91069e+07	4.39928e+07	3.52714e+07	0.43432	0.801755
41	2	37	18.5243	900.669	PC	[M+HCO2]-	PC(18:2_23:0)	Supercontrol_Bisex	C49H94NO8P	855.672	900.67	-1.23414			5.49835e+06	7.36075e+06	1.0558e+07	0.746982	1.43436
42	5	32	16.5436	908.637	PC	[M+HCO2]-	PC(20:4_22:1)	Bisex_Supercontrol	C50H90NO8P	863.64	908.639	-1.77578		granuloma	5.48314e+07	1.58097e+07	2.59892e+07	3.46821	1.64388
44	5	34	17.8229	936.668	PC	[M+HCO2]-	PC(20:4_24:1)	Bisex_Singlesex	C52H94NO8P	891.672	936.67	-2.10802	Bisex_Supercontrol		1.87739e+07	1.95795e+06	7.5257e+06	9.58853	3.84366
34	3	28	11.3146	712.491	PE	[M-H]-	PE(16:0_18:3)	Supercontrol_Bisex	C39H72NO8P	713.5	712.492	-2.40805		not affected tissue	1.24199e+08	6.31105e+08	3.86272e+08	0.196796	0.612057
34	3	28	11.9756	714.507	PE	[M+H]+	PE(16:1_18:2)	Supercontrol_Bisex	C39H72NO8P	713.5	714.507	0.782887		not affected tissue	1.51741e+08	1.86855e+09	1.33e+09	0.081208	0.711783
34	0	34	16.3621	718.537	PE	[M-H]-	PE(16:0_18:0)	Bisex_Supercontrol	C39H78NO8P	719.547	718.539	-3.01463			1.22342e+07	3.31931e+06	6.63729e+06	3.68578	1.9996
36	6	24	9.22715	734.477	PE	[M-H]-	PE(18:3_18:3)	Supercontrol_Bisex	C41H70NO8P	735.484	734.477	0.0123076			804739	6.37709e+06	2.90484e+06	0.126192	0.455511
36	5	26	11.0029	736.49	PE	[M-H]-	PE(16:1_20:4)	Supercontrol_Bisex	C41H72NO8P	737.5	736.492	-2.64293		not affected tissue	7.19176e+07	5.52134e+08	3.70633e+08	0.130254	0.671273
36	5	26	11.2045	738.508	PE	[M+H]+	PE(18:2_18:3)	Singlesex_Bisex	C41H72NO8P	737.5	738.507	1.73509		not affected tissue	3.72778e+07	7.25466e+08	2.70168e+08	0.0513846	0.372406
36	1	34	16.602	744.553	PE	[M-H]-	PE(18:0_18:1)	Bisex_Supercontrol	C41H80NO8P	745.562	744.555	-1.87539		granuloma	9.55871e+08	3.21395e+08	5.07643e+08	2.97413	1.5795
37	2	33	15.9574	756.553	PE	[M-H]-	PE(18:2_19:0)	Supercontrol_Bisex	C42H80NO8P	757.562	756.555	-2.31605			4.77748e+07	5.06035e+08	2.52962e+08	0.0944101	0.499889
38	7	24	10.1545	760.491	PE	[M-H]-	PE(18:3_20:4)	Supercontrol_Bisex	C43H72NO8P	761.5	760.492	-1.93413			224921	6.78295e+07	2.3033e+07	0.00331598	0.339573
38	8	22	10.2438	760.493	PE	[M+H]+	PE(38:8)	Supercontrol_Bisex	C43H70NO8P	759.484	760.491	1.99289			2.11091e+06	9.39452e+06	1.09006e+07	0.224696	1.16031
38	6	26	11.5655	762.506	PE	[M-H]-	PE(18:2_20:4)	Supercontrol_Bisex	C43H74NO8P	763.515	762.508	-2.74798			1.46575e+08	7.47982e+08	4.61285e+08	0.19596	0.616706
38	6	26	12.4029	762.506	PE	[M-H]-	PE(16:0_22:6)	Bisex_Supercontrol	C43H74NO8P	763.515	762.508	-2.65919			5.35231e+09	3.39832e+09	4.7377e+09	1.57499	1.39413
38	7	24	8.31431	762.509	PE	[M+H]+	PE(18:2_20:5)	Supercontrol_Bisex	C43H72NO8P	761.5	762.507	2.35561		not affected tissue	7.07496e+06	7.69069e+06	1.09221e+07	0.919938	1.42018
39	4	31	15.8591	780.553	PE	[M-H]-	PE(19:0_20:4)	Supercontrol_Bisex	C44H80NO8P	781.562	780.555	-2.21683			7.54683e+08	1.64955e+09	1.17662e+09	0.457509	0.7133
39	5	29	15.2485	780.554	PE	[M+H]+	PE(17:0_22:5)	Supercontrol_Bisex	C44H78NO8P	779.547	780.554	0.332256		not affected tissue	4.5443e+07	2.0737e+08	1.81462e+08	0.219139	0.875063
39	1	37	18.1821	786.602	PE	[M-H]-	PE(19:0_20:1)	Supercontrol_Bisex	C44H86NO8P	787.609	786.602	0.75123			1.61217e+06	3.60734e+06	2.46701e+06	0.446914	0.683886
40	6	28	14.7095	790.537	PE	[M-H]-	PE(18:0_22:6)	Bisex_Supercontrol	C45H78NO8P	791.547	790.539	-2.58979		granuloma	2.60017e+09	1.1602e+09	2.08944e+09	2.24114	1.80093
40	6	28	13.8817	790.537	PE	[M-H]-	PE(18:1_22:5)	Supercontrol_Bisex	C45H78NO8P	791.547	790.539	-2.49166		granuloma	1.10629e+08	7.02793e+08	3.997e+08	0.157414	0.56873
40	4	32	16.4698	794.569	PE	[M-H]-	PE(18:0_22:4)	Bisex_Supercontrol	C45H82NO8P	795.578	794.571	-1.76657			6.22134e+08	2.68891e+08	4.30455e+08	2.3137	1.60085
42	10	22	10.7042	810.506	PE	[M-H]-	PE(20:4_22:6)	Supercontrol_Bisex	C47H74NO8P	811.515	810.508	-2.04118			387511	1.71166e+07	1.26514e+07	0.0226394	0.739129
42	9	24	12.1208	812.522	PE	[M-H]-	PE(20:4_22:5)	Supercontrol_Bisex	C47H76NO8P	813.531	812.524	-1.9073		not affected tissue	167747	1.66493e+06	1.30051e+06	0.100753	0.781123
32	2	28	8.79585	717.471	PG	[M-H]-	PG(16:1_16:1)	Supercontrol_Bisex	C38H71O10P	718.478	717.471	0.31591			208543	1.90291e+06	775795	0.109592	0.407689
32	1	30	10.0643	719.486	PG	[M-H]-	PG(16:0_16:1)	Supercontrol_Bisex	C38H73O10P	720.494	719.487	-0.912195		granuloma	940131	5.16599e+06	2.65522e+06	0.181985	0.513981
35	3	29	9.94409	757.501	PG	[M-H]-	PG(17:1_18:2)	Supercontrol_Bisex	C41H75O10P	758.51	757.503	-2.41612			5.10165e+06	1.06914e+07	1.2154e+07	0.477172	1.1368
36	5	26	8.50582	767.487	PG	[M-H]-	PG(18:2_18:3)	Supercontrol_Bisex	C42H73O10P	768.494	767.487	0.570198			2.53633e+07	4.86831e+07	4.0762e+07	0.520989	0.837294
38	5	28	10.3782	795.517	PG	[M-H]-	PG(18:1_20:4)	Supercontrol_Bisex	C44H77O10P	796.525	795.518	-1.74488			7.16062e+07	1.56347e+08	1.58456e+08	0.457996	1.01349
38	4	30	12.1153	797.532	PG	[M-H]-	PG(18:1_20:3)	Bisex_Supercontrol	C44H79O10P	798.541	797.534	-1.94625			1.88101e+07	3.56004e+06	9.99173e+06	5.28367	2.80664
38	2	34	15.8591	801.563	PG	[M-H]-	PG(18:0_20:2)	Bisex_Supercontrol	C44H83O10P	802.572	801.565	-2.17656			1.64563e+07	5.58326e+06	8.40015e+06	2.94743	1.50452
40	9	22	8.23161	815.488	PG	[M-H]-	PG(18:3_22:6)	Bisex_Supercontrol	C46H73O10P	816.494	815.487	1.27918			2.104e+07	6.27552e+06	1.17249e+07	3.35271	1.86836
40	8	24	9.06338	817.502	PG	[M-H]-	PG(18:2_22:6)	Bisex_Supercontrol	C46H75O10P	818.51	817.503	-0.15835		granuloma	3.76443e+08	8.57215e+07	1.90513e+08	4.39146	2.22247
40	7	26	10.2738	819.517	PG	[M-H]-	PG(18:1_22:6)	Bisex_Singlesex	C46H77O10P	820.525	819.518	-1.68807	Bisex_Supercontrol	overall, little enrichment in granuloma	1.02928e+09	3.18421e+08	5.84234e+08	3.23245	1.83479
42	8	26	10.5568	845.532	PG	[M-H]-	PG(20:4_22:4)	Bisex_Supercontrol	C48H79O10P	846.541	845.534	-2.4827			9.52126e+07	3.01022e+07	6.54223e+07	3.16298	2.17334
44	11	22	9.599	867.517	PG	[M-H]-	PG(22:5_22:6)	Bisex_Singlesex	C50H77O10P	868.525	867.518	-1.19281	Bisex_Supercontrol	granuloma	3.13419e+08	2.79261e+07	9.15965e+07	11.2232	3.27996
44	10	24	10.7136	869.533	PG	[M-H]-	PG(22:4_22:6)	Bisex_Supercontrol	C50H79O10P	870.541	869.534	-1.47991			1.60689e+08	7.52737e+07	1.2431e+08	2.13473	1.65144
44	10	24	10.8702	869.533	PG	[M-H]-	PG(22:5_22:5)	Bisex_Supercontrol	C50H79O10P	870.541	869.534	-1.29451			1.35258e+08	2.1287e+07	6.44764e+07	6.35402	3.02892
44	9	26	11.4248	871.547	PG	[M-H]-	PG(22:4_22:5)	Bisex_Supercontrol	C50H81O10P	872.557	871.549	-2.43483			5.65848e+07	6.35156e+06	3.12094e+07	8.9088	4.91366
44	12	20	9.25588	884.545	PG	[M+NH4]+	PG(22:6_22:6)	Bisex_Supercontrol	C50H75O10P	866.51	884.544	1.96436			3.32881e+07	1.13199e+06	7.61435e+06	29.4066	6.72649
34	3	28	10.2799	831.501	PI	[M-H]-	PI(16:0_18:3)	Supercontrol_Bisex	C43H77O13P	832.51	831.503	-1.9225			5.45858e+06	1.59112e+07	7.08637e+06	0.343065	0.44537
36	4	28	11.3944	857.517	PI	[M-H]-	PI(16:0_20:4)	Supercontrol_Bisex	C45H79O13P	858.526	857.519	-2.37814			3.13414e+08	6.52635e+08	3.3814e+08	0.480229	0.518115
36	2	32	14.1976	861.548	PI	[M-H]-	PI(18:0_18:2)	Bisex_Supercontrol	C45H83O13P	862.557	861.55	-2.34399			2.03344e+07	3.47361e+06	1.3849e+07	5.85397	3.98692
38	7	24	9.03859	879.505	PI	[M-H]-	PI(18:3_20:4)	Supercontrol_Bisex	C47H77O13P	880.51	879.503	1.82668			492079	2.94347e+06	611904	0.167176	0.207885
38	5	28	11.5482	883.533	PI	[M-H]-	PI(18:1_20:4)	Supercontrol_Bisex	C47H81O13P	884.541	883.534	-1.12161			8.30569e+07	1.51429e+08	9.08057e+07	0.548489	0.59966
38	2	34	15.6071	889.579	PI	[M-H]-	PI(18:0_20:2)	Supercontrol_Bisex	C47H87O13P	890.588	889.581	-2.3846		not affected tissue	1.24139e+07	3.47357e+07	2.33751e+07	0.357381	0.672942
38	5	28	12.6885	902.578	PI	[M+NH4]+	PI(38:5)*	Bisex_Supercontrol	C47H81O13P	884.541	902.575	2.55676			3.26942e+07	4.67156e+06	4.74714e+06	6.99856	1.01618
40	5	30	14.5198	911.564	PI	[M-H]-	PI(18:0_22:5)	Bisex_Supercontrol	C49H85O13P	912.573	911.566	-1.49389		not affected tissue	2.03776e+07	5.69542e+06	1.27471e+07	3.57789	2.23813
40	4	32	14.9956	913.581	PI	[M-H]-	PI(18:0_22:4)	Supercontrol_Bisex	C49H87O13P	914.588	913.581	-0.481666		granuloma	5.80716e+06	1.34654e+07	8.50998e+06	0.431266	0.631991
18	0	18	4.89177	552.367	Plasmanyl-LPC	[M+HCO2]-	Plasmanyl-LPC(O-18:0)	Bisex_Supercontrol	C26H54NO6P	507.369	552.367	-0.0803286			7.06351e+07	1.05969e+07	4.34309e+07	6.66563	4.09845
34	1	32	16.0801	746.607	Plasmanyl-PC	[M+H]+	Plasmanyl-PC(O-16:1/18:0)	Bisex_Supercontrol	C42H84NO7P	745.599	746.606	1.05528		granuloma	1.80569e+10	9.79418e+08	5.74973e+09	18.4364	5.87056
38	5	28	15.6709	794.607	Plasmanyl-PC	[M+H]+	Plasmanyl-PC(O-16:0/22:5)	Bisex_Supercontrol	C46H84NO7P	793.599	794.606	1.19356		granuloma	3.85795e+08	3.69553e+07	1.27678e+08	10.4395	3.45492
40	3	34	18.1584	826.67	Plasmanyl-PC	[M+H]+	Plasmanyl-PC(O-22:1/18:2)	Bisex_Supercontrol	C48H92NO7P	825.661	826.668	2.24913			1.59746e+08	4.10188e+07	7.08377e+07	3.89445	1.72696
40	4	32	16.2335	866.626	Plasmenyl-PC	[M+HCO2]-	Plasmenyl-PC(P-20:0/20:4)	Bisex_Supercontrol	C48H88NO7P	821.63	866.628	-1.8083			2.18452e+07	3.64427e+06	9.74772e+06	5.99439	2.67481
42	2	38	17.8581	813.686	SM	[M+H]+	SM(d18:1/24:1)	Bisex_Supercontrol	C47H95N2O6P	814.693	813.685	0.00793381		overall, little enrichment in granuloma	3.67322e+10	1.2651e+10	2.24173e+10	2.9035	1.77197
18	1	16	3.86968	300.29	So	[M+H]+	So(d18:1)	Bisex_Supercontrol	C18H37NO2	299.282	300.29	1.66933			1.487e+08	7.1481e+07	9.29578e+07	2.08027	1.30046
18	0	18	4.23044	302.306	So	[M+H]+	So(d18:0)	Bisex_Supercontrol	C18H39NO2	301.298	302.305	1.90751			5.88577e+07	1.37453e+07	3.11041e+07	4.28203	2.2629
46	2	42	21.4706	792.708	TG	[M+NH4]+	TG(12:0_16:0_18:2)	Singlesex_Bisex	C49H90O6	774.674	792.708	1.09562	Supercontrol_Bisex		9.82655e+07	4.37434e+08	2.62767e+08	0.224641	0.6007
46	1	44	21.7006	794.723	TG	[M+NH4]+	TG(14:0_16:0_16:1)	Supercontrol_Bisex	C49H92O6	776.689	794.723	0.321382			2.0248e+07	4.54059e+08	1.48882e+08	0.0445934	0.327891
57	2	53	21.6026	806.724	TG	[M+NH4]+	TG(14:0_15:0_18:2)	Supercontrol_Bisex	C50H92O6	788.689	806.723	0.428174			4.47553e+07	1.29692e+08	1.11754e+08	0.345089	0.861688
48	3	42	21.5166	818.724	TG	[M+NH4]+	TG(14:0_16:1_18:2)	Supercontrol_Bisex	C51H92O6	800.689	818.723	0.871843			5.4808e+08	8.03359e+08	6.93494e+08	0.682236	0.863244
48	2	44	21.7343	820.74	TG	[M+NH4]+	TG(14:0_16:0_18:2)	Supercontrol_Bisex	C51H94O6	802.705	820.739	0.983812			6.28433e+08	2.27989e+09	1.46561e+09	0.275642	0.642843
36	4	28	21.4154	830.724	TG	[M+NH4]+	TG(13:0_18:2_18:2)	Supercontrol_Bisex	C52H92O6	812.689	830.723	0.823686			7.4649e+07	1.19123e+08	1.2072e+08	0.626653	1.01341
49	2	45	21.8698	834.755	TG	[M+NH4]+	TG(15:0_16:0_18:2)	Supercontrol_Bisex	C52H96O6	816.721	834.755	0.729453			1.37002e+08	6.96891e+08	5.28813e+08	0.19659	0.758818
50	4	42	21.5534	844.74	TG	[M+NH4]+	TG(14:0_18:2_18:2)	Supercontrol_Bisex	C53H94O6	826.705	844.739	0.977861			1.64076e+09	3.01118e+09	3.27897e+09	0.544892	1.08893
50	3	44	21.7619	846.755	TG	[M+NH4]+	TG(16:0_16:1_18:2)	Supercontrol_Bisex	C53H96O6	828.721	846.755	0.586067			3.10555e+09	8.2898e+09	5.86289e+09	0.374623	0.707242
50	2	46	21.9532	848.771	TG	[M+NH4]+	TG(16:0_16:1_18:1)	Supercontrol_Bisex	C53H98O6	830.736	848.77	1.09661			4.27538e+09	1.1662e+10	7.42925e+09	0.366608	0.637048
50	1	48	22.1327	850.787	TG	[M+NH4]+	TG(16:0_16:0_18:1)	Supercontrol_Bisex	C53H100O6	832.752	850.786	1.01103			3.67668e+09	9.4287e+09	5.69377e+09	0.389945	0.603876
51	5	41	21.5044	856.74	TG	[M+NH4]+	TG(15:0_18:2_18:3)	Supercontrol_Bisex	C54H94O6	838.705	856.739	1.77485			1.93302e+08	4.86218e+08	5.3974e+08	0.397562	1.11008
51	4	43	21.7036	858.755	TG	[M+NH4]+	TG(15:1_18:1_18:2)	Supercontrol_Bisex	C54H96O6	840.721	858.755	1.0901			4.09688e+08	1.11684e+09	1.58772e+09	0.366829	1.42162
51	3	45	21.8955	860.771	TG	[M+NH4]+	TG(15:0_18:1_18:2)	Supercontrol_Bisex	C54H98O6	842.736	860.77	0.74761			8.26534e+08	2.25813e+09	1.8774e+09	0.366025	0.831393
51	2	47	22.0734	862.786	TG	[M+NH4]+	TG(16:0_17:1_18:1)	Supercontrol_Bisex	C54H100O6	844.752	862.786	0.0762734			9.32223e+08	2.40607e+09	1.65254e+09	0.387446	0.686821
52	7	38	21.1354	866.725	TG	[M+NH4]+	TG(16:1_18:3_18:3)	Bisex_Supercontrol	C55H92O6	848.689	866.723	1.60723			2.39386e+08	1.19859e+08	1.7753e+08	1.99723	1.48116
52	7	38	21.4061	866.725	TG	[M+NH4]+	TG(16:0_18:3_18:4)	Bisex_Singlesex	C55H92O6	848.689	866.723	2.33498	Bisex_Supercontrol		6.51692e+07	3.62277e+06	1.44994e+07	17.9888	4.0023
52	3	46	21.9873	874.787	TG	[M+NH4]+	TG(16:0_18:1_18:2)	Supercontrol_Bisex	C55H100O6	856.752	874.786	1.31633			2.93185e+10	3.95283e+10	3.34843e+10	0.741708	0.847096
52	2	48	22.154	876.802	TG	[M+NH4]+	TG(16:0_18:1_18:1)	Supercontrol_Bisex	C55H102O6	858.768	876.801	0.717536			2.26247e+10	3.85352e+10	2.79128e+10	0.587117	0.724347
53	6	41	21.3722	882.757	TG	[M+NH4]+	TG(17:1_18:2_18:3)	Supercontrol_Bisex	C56H96O6	864.721	882.755	2.63416			3.07801e+07	9.7176e+07	1.88033e+07	0.316746	0.193498
53	5	43	21.7281	884.771	TG	[M+NH4]+	TG(17:0_18:2_18:3)	Supercontrol_Bisex	C56H98O6	866.736	884.77	1.29046			4.03687e+08	9.13278e+08	8.42003e+08	0.442019	0.921957
53	4	45	21.9049	886.786	TG	[M+NH4]+	TG(17:0_18:2_18:2)	Supercontrol_Bisex	C56H100O6	868.752	886.786	0.164355			1.14722e+09	2.48297e+09	2.04199e+09	0.462035	0.822398
53	3	47	22.0888	888.802	TG	[M+NH4]+	TG(17:0_18:1_18:2)	Supercontrol_Bisex	C56H102O6	870.768	888.801	0.111888			1.65905e+09	3.61418e+09	2.64521e+09	0.45904	0.731898
54	9	36	21.0893	890.725	TG	[M+NH4]+	TG(18:2_18:3_18:4)	Bisex_Supercontrol	C57H92O6	872.689	890.723	2.45003			6.67407e+07	5.6239e+06	2.75202e+07	11.8673	4.89344
53	2	49	22.2644	890.818	TG	[M+NH4]+	TG(17:0_18:1_18:1)	Supercontrol_Bisex	C56H104O6	872.783	890.817	0.839077			1.63094e+09	3.8665e+09	2.6923e+09	0.421812	0.696314
54	8	38	21.3417	892.741	TG	[M+NH4]+	TG(18:1_18:3_18:4)	Bisex_Supercontrol	C57H94O6	874.705	892.739	1.88431			2.5823e+08	5.47729e+07	1.21747e+08	4.71455	2.22276
53	1	51	22.4146	892.833	TG	[M+NH4]+	TG(16:0_18:1_19:0)	Supercontrol_Bisex	C56H106O6	874.799	892.833	-0.241433			4.51812e+08	1.37365e+09	6.16996e+08	0.328914	0.449166
55	8	39	21.5411	906.755	TG	[M+NH4]+	TG(15:0_18:2_22:6)	Bisex_Supercontrol	C58H96O6	888.721	906.755	0.816838			5.11147e+07	7.69994e+06	4.19596e+07	6.63832	5.44934
54	1	52	22.5036	906.847	TG	[M+NH4]+	TG(16:0_18:1_20:0)	Supercontrol_Bisex	C57H108O6	888.815	906.848	-1.03213			9.7654e+08	1.96209e+09	9.997e+08	0.497704	0.509507
55	7	41	21.749	908.772	TG	[M+NH4]+	TG(15:0_18:1_22:6)	Bisex_Supercontrol	C58H98O6	890.736	908.77	1.82144			7.65305e+07	9.15282e+06	4.26915e+07	8.36141	4.6643
56	10	36	21.1353	916.741	TG	[M+NH4]+	TG(16:1_20:4_20:5)	Bisex_Supercontrol	C59H94O6	898.705	916.739	2.43748			6.94242e+07	1.76527e+07	4.16876e+07	3.93279	2.36155
56	9	38	21.443	918.756	TG	[M+NH4]+	TG(16:0_18:3_22:6)	Bisex_Supercontrol	C59H96O6	900.721	918.755	1.43607			8.69609e+08	1.99519e+08	5.12548e+08	4.35853	2.56892
55	2	51	22.7983	918.849	TG	[M+NH4]+	TG(18:0_18:2_19:0)	Supercontrol_Bisex	C58H108O6	900.815	918.848	0.228307			2.25684e+08	7.02432e+08	3.77578e+08	0.32129	0.537529
55	2	51	23.4664	918.849	TG	[M+NH4]+	TG(17:0_18:1_20:1)	Supercontrol_Bisex	C58H108O6	900.815	918.848	0.967862			6.70943e+07	1.25743e+08	4.28935e+07	0.533584	0.341122
55	1	53	22.5773	920.863	TG	[M+NH4]+	TG(16:0_18:1_21:0)	Supercontrol_Bisex	C58H110O6	902.83	920.864	-1.24169			1.7565e+08	4.93401e+08	2.21391e+08	0.355999	0.448703
56	7	42	22.1105	922.786	TG	[M+NH4]+	TG(16:0_18:1_22:6)	Bisex_Supercontrol	C59H100O6	904.752	922.786	0.303866			4.81384e+07	5.57729e+06	1.8024e+07	8.63115	3.23169
56	7	42	21.8176	922.786	TG	[M+NH4]+	TG(18:1_18:2_20:4)	Bisex_Supercontrol	C59H100O6	904.752	922.786	0.424561			4.00721e+09	1.10732e+09	2.68797e+09	3.61885	2.42746
56	6	44	22.2126	924.802	TG	[M+NH4]+	TG(18:0_18:1_20:5)	Bisex_Supercontrol	C59H102O6	906.768	924.801	0.0998072			2.20732e+08	6.84553e+07	1.19362e+08	3.22447	1.74365
56	6	44	21.9299	924.802	TG	[M+NH4]+	TG(16:0_18:2_22:4)	Bisex_Singlesex	C59H102O6	906.768	924.801	0.460007	Bisex_Supercontrol		5.65551e+09	2.87627e+09	3.61843e+09	1.96626	1.25803
57	9	39	21.5872	932.771	TG	[M+NH4]+	TG(17:1_18:2_22:6)	Bisex_Singlesex	C60H98O6	914.736	932.77	0.797315	Bisex_Supercontrol		2.26214e+07	2.7517e+06	1.39654e+07	8.22089	5.07519
57	8	41	21.7589	934.788	TG	[M+NH4]+	TG(17:0_18:2_22:6)	Bisex_Singlesex	C60H100O6	916.752	934.786	1.85618	Bisex_Supercontrol		1.05634e+08	2.62062e+07	4.85715e+07	4.03088	1.85344
57	6	45	22.0799	938.817	TG	[M+NH4]+	TG(18:2_19:0_20:4)	Bisex_Supercontrol	C60H104O6	920.783	938.817	0.190398			1.77234e+08	1.00016e+08	1.29953e+08	1.77206	1.29932
58	10	38	21.6241	944.772	TG	[M+NH4]+	TG(16:0_20:4_22:6)	Bisex_Supercontrol	C61H98O6	926.736	944.77	1.63178			9.10849e+08	1.27471e+07	1.22081e+08	71.4555	9.57721
58	10	38	21.5044	944.772	TG	[M+NH4]+	TG(18:2_18:2_22:6)	Bisex_Supercontrol	C61H98O6	926.736	944.77	1.92064			6.85363e+08	2.38646e+08	6.37969e+08	2.87188	2.67329
57	3	51	22.4208	944.865	TG	[M+NH4]+	TG(18:1_18:2_21:0)	Supercontrol_Bisex	C60H110O6	926.83	944.864	0.959651			2.59542e+08	4.08839e+08	2.86648e+08	0.634828	0.701126
58	9	40	21.7098	946.787	TG	[M+NH4]+	TG(18:1_18:2_22:6)	Bisex_Singlesex	C61H100O6	928.752	946.786	1.16212	Bisex_Supercontrol		2.13716e+09	4.67849e+08	8.99421e+08	4.56806	1.92246
58	8	42	21.9022	948.803	TG	[M+NH4]+	TG(18:1_18:2_22:5)	Bisex_Singlesex	C61H102O6	930.768	948.801	1.749	Bisex_Supercontrol		2.35411e+09	8.81418e+08	8.19276e+08	2.67083	0.929498
58	6	46	22.1069	952.833	TG	[M+NH4]+	TG(18:0_18:2_22:4)	Bisex_Singlesex	C61H106O6	934.799	952.833	0.166108	Bisex_Supercontrol		1.95384e+09	1.26166e+09	1.1302e+09	1.54862	0.895804
59	10	39	21.7385	958.788	TG	[M+NH4]+	TG(17:0_20:5_22:5)	Bisex_Supercontrol	C62H100O6	940.752	958.786	2.72143			2.90304e+07	1.04986e+06	3.24683e+06	27.6515	3.09262
59	7	45	22.1263	964.834	TG	[M+NH4]+	TG(18:2_19:0_22:5)	Bisex_Supercontrol	C62H106O6	946.799	964.833	1.10319			4.20613e+07	1.10332e+06	2.1454e+07	38.1226	19.445
60	13	34	21.1846	966.757	TG	[M+NH4]+	TG(18:3_20:4_22:6)	Bisex_Supercontrol	C63H96O6	948.721	966.755	2.57291			2.1058e+07	465629	4.77247e+06	45.2249	10.2495
60	12	36	21.4491	968.772	TG	[M+NH4]+	TG(18:2_20:4_22:6)	Bisex_Supercontrol	C63H98O6	950.736	968.77	2.0598			1.68616e+08	2.06946e+07	8.91507e+07	8.1478	4.30792
60	11	38	21.6363	970.788	TG	[M+NH4]+	TG(18:1_20:4_22:6)	Bisex_Supercontrol	C63H100O6	952.752	970.786	1.97948			5.88085e+08	5.98725e+07	1.4939e+08	9.8223	2.49514
59	4	51	22.4821	970.881	TG	[M+NH4]+	TG(18:2_18:2_23:0)	Supercontrol_Bisex	C62H112O6	952.846	970.88	1.61636			1.12475e+08	2.60764e+08	2.03714e+08	0.431328	0.781221
60	10	40	21.7496	972.802	TG	[M+NH4]+	TG(18:1_20:4_22:5)	Bisex_Singlesex	C63H102O6	954.768	972.801	0.399748	Bisex_Supercontrol		4.90454e+08	2.20117e+08	1.9708e+08	2.22815	0.895339
59	3	53	22.6049	972.897	TG	[M+NH4]+	TG(18:1_18:2_23:0)	Supercontrol_Bisex	C62H114O6	954.862	972.895	1.63857			8.08037e+07	2.12034e+08	1.30478e+08	0.381088	0.615363
60	9	42	21.9139	974.818	TG	[M+NH4]+	TG(18:0_20:4_22:5)	Bisex_Singlesex	C63H104O6	956.783	974.817	1.27968	Bisex_Supercontrol		7.29489e+08	2.5098e+08	2.53035e+08	2.90657	1.00819
59	2	55	22.7829	974.913	TG	[M+NH4]+	TG(18:0_18:2_23:0)	Supercontrol_Bisex	C62H116O6	956.877	974.911	2.16625			4.25638e+07	1.21653e+08	9.53959e+07	0.349878	0.784164
60	8	44	22.0041	976.83	TG	[M+NH4]+	TG(18:1_20:3_22:4)	Bisex_Singlesex	C63H106O6	958.799	976.833	-2.36452			3.8781e+08	4.30708e+08	1.40652e+08	0.900402	0.32656
60	7	46	22.1038	978.849	TG	[M+NH4]+	TG(18:1_20:2_22:4)	Bisex_Singlesex	C63H108O6	960.815	978.848	0.646675	Bisex_Supercontrol		5.88e+08	3.41527e+08	2.99102e+08	1.72168	0.875778
62	14	34	21.3402	992.772	TG	[M+NH4]+	TG(18:2_22:6_22:6)	Bisex_Supercontrol	C65H98O6	974.736	992.77	2.21513			6.53626e+07	470810	9.67251e+06	138.83	20.5444
62	13	36	21.5414	994.786	TG	[M+NH4]+	TG(18:2_22:5_22:6)	Bisex_Supercontrol	C65H100O6	976.752	994.786	0.66541			1.09537e+08	689792	1.47336e+07	158.798	21.3595
62	12	38	21.6977	996.803	TG	[M+NH4]+	TG(18:2_22:4_22:6)	Bisex_Supercontrol	C65H102O6	978.768	996.801	1.69681			1.93027e+08	7.49024e+06	2.46547e+07	25.7705	3.29157
61	5	51	22.5221	996.897	TG	[M+NH4]+	TG(18:2_18:3_25:0)	Supercontrol_Bisex	C64H114O6	978.862	996.895	1.6746			6.0416e+07	6.69862e+07	4.89765e+07	0.901918	0.731143
62	11	40	21.7558	998.816	TG	[M+NH4]+	TG(18:1_22:4_22:6)	Bisex_Singlesex	C65H104O6	980.783	998.817	-0.655894	Bisex_Supercontrol		9.2953e+07	4.76417e+07	3.02162e+07	1.95108	0.634238
62	10	42	21.9231	1000.83	TG	[M+NH4]+	TG(18:1_22:4_22:5)	Bisex_Singlesex	C65H106O6	982.799	1000.83	0.626472	Bisex_Supercontrol		2.17064e+08	6.9278e+07	7.3882e+07	3.13323	1.06646
62	8	46	22.2429	1004.86	TG	[M+NH4]+	TG(18:0_22:4_22:4)	Bisex_Singlesex	C65H110O6	986.83	1004.86	-0.017515	Bisex_Supercontrol		2.53545e+08	8.73684e+07	1.00487e+08	2.90202	1.15015
62	7	48	22.3073	1006.88	TG	[M+NH4]+	TG(18:1_22:2_22:4)	Bisex_Supercontrol	C65H112O6	988.846	1006.88	0.73739			2.71183e+08	1.44897e+08	1.48166e+08	1.87156	1.02256
62	6	50	22.4883	1008.9	TG	[M+NH4]+	TG(18:1_20:4_24:1)	Bisex_Supercontrol	C65H114O6	990.862	1008.9	1.17181			2.91074e+08	1.55142e+08	1.344e+08	1.87618	0.866308
64	13	38	21.7524	1022.82	TG	[M+NH4]+	TG(20:4_22:4_22:5)	Bisex_Supercontrol	C67H104O6	1004.78	1022.82	1.26705			2.47857e+07	0	1.56476e+06	#DIV/0!	#DIV/0!
63	4	55	22.8075	1026.94	TG	[M+NH4]+	TG(18:2_20:2_25:0)	Supercontrol_Bisex	C66H120O6	1008.91	1026.94	2.37025			1.46821e+07	2.33002e+07	1.39566e+07	0.630126	0.59899
64	10	44	22.1194	1028.87	TG	[M+NH4]+	TG(20:1_22:4_22:5)	Bisex_Supercontrol	C67H110O6	1010.83	1028.86	1.76573			5.76783e+07	4.9834e+06	1.09403e+07	11.5741	2.19535
64	9	46	22.2858	1030.88	TG	[M+NH4]+	TG(20:4_22:1_22:4)	Bisex_Singlesex	C67H112O6	1012.85	1030.88	0.0649161	Bisex_Supercontrol		9.73252e+07	3.07798e+07	3.51865e+07	3.16199	1.14317
64	8	48	22.3472	1032.9	TG	[M+NH4]+	TG(20:3_22:1_22:4)	Bisex_Singlesex	C67H114O6	1014.86	1032.9	1.87343	Bisex_Supercontrol		1.49469e+08	4.58928e+07	4.9371e+07	3.25692	1.07579
64	7	50	22.5159	1034.91	TG	[M+NH4]+	TG(18:1_22:5_24:1)	Bisex_Singlesex	C67H116O6	1016.88	1034.91	1.06493	Bisex_Supercontrol		1.39445e+08	6.07533e+07	5.04862e+07	2.29527	0.831004
64	5	54	22.7829	1038.94	TG	[M+NH4]+	TG(18:0_22:4_24:1)	Bisex_Supercontrol	C67H120O6	1020.91	1038.94	0.271826			9.02442e+07	4.14241e+07	3.85817e+07	2.17854	0.931382
66	6	54	22.7799	1064.96	TG	[M+NH4]+	TG(20:1_22:4_24:1)	Bisex_Singlesex	C69H122O6	1046.92	1064.96	0.695442	Bisex_Supercontrol		2.91331e+07	7.33166e+06	8.55748e+06	3.9736	1.1672
